# Supplementary material for: Maternal Genome-Wide DNA Methylation Patterns and Congenital Heart Defects
Source: PLoS One. 2011 Jan 24;6(1):e16506. doi: 10.1371/journal.pone.0016506 (PMC3031146; doi:10.1371/journal.pone.0016506)
Supplement: Table S2 — Gene Set Enrichment Analysis for Biological Processes. (XML) [file pone.0016506.s004.xml]

<?xml version="1.0"?>
<?mso-application progid="Excel.Sheet"?>
<Workbook xmlns="urn:schemas-microsoft-com:office:spreadsheet"
 xmlns:o="urn:schemas-microsoft-com:office:office"
 xmlns:x="urn:schemas-microsoft-com:office:excel"
 xmlns:ss="urn:schemas-microsoft-com:office:spreadsheet"
 xmlns:html="http://www.w3.org/TR/REC-html40">
 <DocumentProperties xmlns="urn:schemas-microsoft-com:office:office">
  <LastAuthor>1182465</LastAuthor>
  <Created>2010-07-13T20:04:44Z</Created>
  <LastSaved>2010-11-16T23:02:20Z</LastSaved>
  <Version>11.9999</Version>
 </DocumentProperties>
 <ExcelWorkbook xmlns="urn:schemas-microsoft-com:office:excel">
  <WindowHeight>12105</WindowHeight>
  <WindowWidth>19200</WindowWidth>
  <WindowTopX>0</WindowTopX>
  <WindowTopY>255</WindowTopY>
  <ProtectStructure>False</ProtectStructure>
  <ProtectWindows>False</ProtectWindows>
 </ExcelWorkbook>
 <Styles>
  <Style ss:ID="Default" ss:Name="Normal">
   <Alignment ss:Vertical="Bottom"/>
   <Borders/>
   <Font/>
   <Interior/>
   <NumberFormat/>
   <Protection/>
  </Style>
  <Style ss:ID="s25">
   <Borders>
    <Border ss:Position="Bottom" ss:LineStyle="Continuous" ss:Weight="1"/>
    <Border ss:Position="Left" ss:LineStyle="Continuous" ss:Weight="1"/>
    <Border ss:Position="Right" ss:LineStyle="Continuous" ss:Weight="1"/>
    <Border ss:Position="Top" ss:LineStyle="Continuous" ss:Weight="1"/>
   </Borders>
  </Style>
  <Style ss:ID="s26">
   <Borders>
    <Border ss:Position="Bottom" ss:LineStyle="Continuous" ss:Weight="1"/>
    <Border ss:Position="Left" ss:LineStyle="Continuous" ss:Weight="1"/>
    <Border ss:Position="Right" ss:LineStyle="Continuous" ss:Weight="1"/>
    <Border ss:Position="Top" ss:LineStyle="Continuous" ss:Weight="1"/>
   </Borders>
   <NumberFormat ss:Format="Scientific"/>
  </Style>
  <Style ss:ID="s27">
   <Borders>
    <Border ss:Position="Bottom" ss:LineStyle="Continuous" ss:Weight="1"/>
    <Border ss:Position="Left" ss:LineStyle="Continuous" ss:Weight="1"/>
    <Border ss:Position="Right" ss:LineStyle="Continuous" ss:Weight="1"/>
    <Border ss:Position="Top" ss:LineStyle="Continuous" ss:Weight="1"/>
   </Borders>
   <NumberFormat/>
  </Style>
 </Styles>
 <Worksheet ss:Name="download_overlap">
  <Table ss:ExpandedColumnCount="12" ss:ExpandedRowCount="411" x:FullColumns="1"
   x:FullRows="1">
   <Column ss:AutoFitWidth="0" ss:Width="266.25"/>
   <Column ss:AutoFitWidth="0" ss:Width="120"/>
   <Column ss:AutoFitWidth="0" ss:Width="110.25"/>
   <Column ss:AutoFitWidth="0" ss:Width="47.25"/>
   <Column ss:AutoFitWidth="0" ss:Width="29.25"/>
   <Column ss:Index="7" ss:AutoFitWidth="0" ss:Width="120.75"/>
   <Row>
    <Cell><Data ss:Type="String">Overlap Results</Data></Cell>
   </Row>
   <Row ss:Index="3">
    <Cell><Data ss:Type="String">Collection(s):</Data></Cell>
    <Cell><Data ss:Type="String">BP</Data></Cell>
   </Row>
   <Row>
    <Cell><Data ss:Type="String"># overlaps shown:</Data></Cell>
    <Cell><Data ss:Type="Number">10</Data></Cell>
   </Row>
   <Row>
    <Cell><Data ss:Type="String"># genesets in collections:</Data></Cell>
    <Cell><Data ss:Type="Number">825</Data></Cell>
   </Row>
   <Row>
    <Cell><Data ss:Type="String"># genes in comparison (n):</Data></Cell>
    <Cell><Data ss:Type="Number">387</Data></Cell>
   </Row>
   <Row>
    <Cell><Data ss:Type="String"># genes in collections (N):</Data></Cell>
    <Cell><Data ss:Type="Number">6192</Data></Cell>
   </Row>
   <Row ss:Index="9">
    <Cell ss:StyleID="s25"><Data ss:Type="String">geneset name</Data></Cell>
    <Cell ss:StyleID="s25"><Data ss:Type="String"># genes in geneset (K)</Data></Cell>
    <Cell ss:StyleID="s25"><Data ss:Type="String">description</Data></Cell>
    <Cell ss:StyleID="s25"><Data ss:Type="String"># genes in overlap (k)</Data></Cell>
    <Cell ss:StyleID="s25"><Data ss:Type="String">k/K</Data></Cell>
    <Cell ss:StyleID="s25"><Data ss:Type="String">p value</Data></Cell>
   </Row>
   <Row>
    <Cell ss:StyleID="s25"><Data ss:Type="String">BIOPOLYMER_METABOLIC_PROCESS</Data></Cell>
    <Cell ss:StyleID="s25"><Data ss:Type="Number">1687</Data></Cell>
    <Cell ss:StyleID="s25"><Data ss:Type="String">Genes annotated by the GO term GO:0043283. The chemical reactions and pathways involving biopolymers, long, repeating chains of monomers found in nature e.g. polysaccharides and proteins.</Data></Cell>
    <Cell ss:StyleID="s25"><Data ss:Type="Number">40</Data></Cell>
    <Cell ss:StyleID="s25"><Data ss:Type="Number">2.3699999999999999E-2</Data></Cell>
    <Cell ss:StyleID="s26"><Data ss:Type="Number">2.3699999999999999E-17</Data></Cell>
   </Row>
   <Row>
    <Cell ss:StyleID="s25"><Data ss:Type="String">NUCLEOBASE__NUCLEOSIDE__NUCLEOTIDE_AND_NUCLEIC_ACID_METABOLIC_PROCESS</Data></Cell>
    <Cell ss:StyleID="s25"><Data ss:Type="Number">1246</Data></Cell>
    <Cell ss:StyleID="s25"><Data ss:Type="String">Genes annotated by the GO term GO:0006139. The chemical reactions and pathways involving nucleobases, nucleosides, nucleotides and nucleic acids.</Data></Cell>
    <Cell ss:StyleID="s25"><Data ss:Type="Number">27</Data></Cell>
    <Cell ss:StyleID="s25"><Data ss:Type="Number">2.1700000000000001E-2</Data></Cell>
    <Cell ss:StyleID="s26"><Data ss:Type="Number">8.1500000000000006E-14</Data></Cell>
   </Row>
   <Row>
    <Cell ss:StyleID="s25"><Data ss:Type="String">SIGNAL_TRANSDUCTION</Data></Cell>
    <Cell ss:StyleID="s25"><Data ss:Type="Number">1637</Data></Cell>
    <Cell ss:StyleID="s27"><Data ss:Type="String">Genes annotated by the GO term GO:0007165. The cascade of processes by which a signal interacts with a receptor, causing a change in the level or activity of a second messenger or other downstream target, and ultimately effecting a change in the functioning of the cell.</Data></Cell>
    <Cell ss:StyleID="s25"><Data ss:Type="Number">45</Data></Cell>
    <Cell ss:StyleID="s25"><Data ss:Type="Number">2.75E-2</Data></Cell>
    <Cell ss:StyleID="s26"><Data ss:Type="Number">9.8100000000000006E-14</Data></Cell>
   </Row>
   <Row>
    <Cell ss:StyleID="s25"><Data ss:Type="String">ANATOMICAL_STRUCTURE_DEVELOPMENT</Data></Cell>
    <Cell ss:StyleID="s25"><Data ss:Type="Number">1017</Data></Cell>
    <Cell ss:StyleID="s27"><Data ss:Type="String">Genes annotated by the GO term GO:0048856. The biological process whose specific outcome is the progression of an anatomical structure from an initial condition to its mature state. This process begins with the formation of the structure and ends with the mature structure, whatever form that may be including its natural destruction. An anatomical structure is any biological entity that occupies space and is distinguished from its surroundings. Anatomical structures can be macroscopic such as a carpel, or microscopic such as an acrosome.</Data></Cell>
    <Cell ss:StyleID="s25"><Data ss:Type="Number">19</Data></Cell>
    <Cell ss:StyleID="s25"><Data ss:Type="Number">1.8700000000000001E-2</Data></Cell>
    <Cell ss:StyleID="s26"><Data ss:Type="Number">5.9899999999999997E-13</Data></Cell>
   </Row>
   <Row>
    <Cell ss:StyleID="s25"><Data ss:Type="String">MULTICELLULAR_ORGANISMAL_DEVELOPMENT</Data></Cell>
    <Cell ss:StyleID="s25"><Data ss:Type="Number">1051</Data></Cell>
    <Cell ss:StyleID="s27"><Data ss:Type="String">Genes annotated by the GO term GO:0007275. The biological process whose specific outcome is the progression of an organism over time from an initial condition (e.g. a zygote or a young adult) to a later condition (e.g. a multicellular animal or an aged adult).</Data></Cell>
    <Cell ss:StyleID="s25"><Data ss:Type="Number">24</Data></Cell>
    <Cell ss:StyleID="s25"><Data ss:Type="Number">2.2800000000000001E-2</Data></Cell>
    <Cell ss:StyleID="s26"><Data ss:Type="Number">5.4599999999999998E-11</Data></Cell>
   </Row>
   <Row>
    <Cell ss:StyleID="s25"><Data ss:Type="String">SYSTEM_DEVELOPMENT</Data></Cell>
    <Cell ss:StyleID="s25"><Data ss:Type="Number">863</Data></Cell>
    <Cell ss:StyleID="s27"><Data ss:Type="String">Genes annotated by the GO term GO:0048731. The process whose specific outcome is the progression of an organismal system over time, from its formation to the mature structure. A system is a regularly interacting or interdependent group of organs or tissues that work together to carry out a given biological process.</Data></Cell>
    <Cell ss:StyleID="s25"><Data ss:Type="Number">18</Data></Cell>
    <Cell ss:StyleID="s25"><Data ss:Type="Number">2.0899999999999998E-2</Data></Cell>
    <Cell ss:StyleID="s26"><Data ss:Type="Number">5.6000000000000003E-10</Data></Cell>
   </Row>
   <Row>
    <Cell ss:StyleID="s25"><Data ss:Type="String">CELLULAR_MACROMOLECULE_METABOLIC_PROCESS</Data></Cell>
    <Cell ss:StyleID="s25"><Data ss:Type="Number">1132</Data></Cell>
    <Cell ss:StyleID="s25"><Data ss:Type="String">Genes annotated by the GO term GO:0044260. The chemical reactions and pathways involving macromolecules, large molecules including proteins, nucleic acids and carbohydrates, as carried out by individual cells.</Data></Cell>
    <Cell ss:StyleID="s25"><Data ss:Type="Number">30</Data></Cell>
    <Cell ss:StyleID="s25"><Data ss:Type="Number">2.6499999999999999E-2</Data></Cell>
    <Cell ss:StyleID="s26"><Data ss:Type="Number">7.2599999999999997E-10</Data></Cell>
   </Row>
   <Row>
    <Cell ss:StyleID="s25"><Data ss:Type="String">PROTEIN_METABOLIC_PROCESS</Data></Cell>
    <Cell ss:StyleID="s25"><Data ss:Type="Number">1232</Data></Cell>
    <Cell ss:StyleID="s25"><Data ss:Type="String">Genes annotated by the GO term GO:0019538. The chemical reactions and pathways involving a specific protein, rather than of proteins in general. Includes protein modification.</Data></Cell>
    <Cell ss:StyleID="s25"><Data ss:Type="Number">35</Data></Cell>
    <Cell ss:StyleID="s25"><Data ss:Type="Number">2.8400000000000002E-2</Data></Cell>
    <Cell ss:StyleID="s26"><Data ss:Type="Number">1.02E-9</Data></Cell>
   </Row>
   <Row>
    <Cell ss:StyleID="s25"><Data ss:Type="String">CELLULAR_PROTEIN_METABOLIC_PROCESS</Data></Cell>
    <Cell ss:StyleID="s25"><Data ss:Type="Number">1118</Data></Cell>
    <Cell ss:StyleID="s25"><Data ss:Type="String">Genes annotated by the GO term GO:0044267. The chemical reactions and pathways involving a specific protein, rather than of proteins in general, occurring at the level of an individual cell. Includes protein modification.</Data></Cell>
    <Cell ss:StyleID="s25"><Data ss:Type="Number">30</Data></Cell>
    <Cell ss:StyleID="s25"><Data ss:Type="Number">2.6800000000000001E-2</Data></Cell>
    <Cell ss:StyleID="s26"><Data ss:Type="Number">1.38E-9</Data></Cell>
   </Row>
   <Row>
    <Cell ss:StyleID="s25"><Data ss:Type="String">REGULATION_OF_CELLULAR_METABOLIC_PROCESS</Data></Cell>
    <Cell ss:StyleID="s25"><Data ss:Type="Number">787</Data></Cell>
    <Cell ss:StyleID="s25"><Data ss:Type="String">Genes annotated by the GO term GO:0031323. Any process that modulates the frequency, rate or extent of the chemical reactions and pathways by which individual cells transform chemical substances.</Data></Cell>
    <Cell ss:StyleID="s25"><Data ss:Type="Number">16</Data></Cell>
    <Cell ss:StyleID="s25"><Data ss:Type="Number">2.0299999999999999E-2</Data></Cell>
    <Cell ss:StyleID="s26"><Data ss:Type="Number">2.2400000000000001E-9</Data></Cell>
   </Row>
   <Row ss:Index="22">
    <Cell><Data ss:Type="String">Gene/Gene Set Overlap Matix</Data></Cell>
   </Row>
   <Row ss:Index="24">
    <Cell><Data ss:Type="String">Gene Symbol</Data></Cell>
    <Cell><Data ss:Type="String">Description</Data></Cell>
    <Cell><Data ss:Type="String">BIOPOLYMER_METABOLIC_PROCESS</Data></Cell>
    <Cell><Data ss:Type="String">NUCLEOBASE__NUCLEOSIDE__NUCLEOTIDE_AND_NUCLEIC_ACID_METABOLIC_PROCESS</Data></Cell>
    <Cell><Data ss:Type="String">SIGNAL_TRANSDUCTION</Data></Cell>
    <Cell><Data ss:Type="String">ANATOMICAL_STRUCTURE_DEVELOPMENT</Data></Cell>
    <Cell><Data ss:Type="String">MULTICELLULAR_ORGANISMAL_DEVELOPMENT</Data></Cell>
    <Cell><Data ss:Type="String">SYSTEM_DEVELOPMENT</Data></Cell>
    <Cell><Data ss:Type="String">CELLULAR_MACROMOLECULE_METABOLIC_PROCESS</Data></Cell>
    <Cell><Data ss:Type="String">PROTEIN_METABOLIC_PROCESS</Data></Cell>
    <Cell><Data ss:Type="String">CELLULAR_PROTEIN_METABOLIC_PROCESS</Data></Cell>
    <Cell><Data ss:Type="String">REGULATION_OF_CELLULAR_METABOLIC_PROCESS</Data></Cell>
   </Row>
   <Row>
    <Cell><Data ss:Type="String">EREG</Data></Cell>
    <Cell><Data ss:Type="String">epiregulin</Data></Cell>
    <Cell><Data ss:Type="String">BIOPOLYMER_METABOLIC_PROCESS</Data></Cell>
    <Cell><Data ss:Type="String">NUCLEOBASE__NUCLEOSIDE__NUCLEOTIDE_AND_NUCLEIC_ACID_METABOLIC_PROCESS</Data></Cell>
    <Cell><Data ss:Type="String">SIGNAL_TRANSDUCTION</Data></Cell>
    <Cell><Data ss:Type="String">ANATOMICAL_STRUCTURE_DEVELOPMENT</Data></Cell>
    <Cell><Data ss:Type="String">MULTICELLULAR_ORGANISMAL_DEVELOPMENT</Data></Cell>
    <Cell><Data ss:Type="String">SYSTEM_DEVELOPMENT</Data></Cell>
    <Cell><Data ss:Type="String">CELLULAR_MACROMOLECULE_METABOLIC_PROCESS</Data></Cell>
    <Cell><Data ss:Type="String">PROTEIN_METABOLIC_PROCESS</Data></Cell>
    <Cell><Data ss:Type="String">CELLULAR_PROTEIN_METABOLIC_PROCESS</Data></Cell>
    <Cell><Data ss:Type="String">REGULATION_OF_CELLULAR_METABOLIC_PROCESS</Data></Cell>
   </Row>
   <Row>
    <Cell><Data ss:Type="String">RREB1</Data></Cell>
    <Cell><Data ss:Type="String">ras responsive element binding protein 1</Data></Cell>
    <Cell><Data ss:Type="String">BIOPOLYMER_METABOLIC_PROCESS</Data></Cell>
    <Cell><Data ss:Type="String">NUCLEOBASE__NUCLEOSIDE__NUCLEOTIDE_AND_NUCLEIC_ACID_METABOLIC_PROCESS</Data></Cell>
    <Cell><Data ss:Type="String">SIGNAL_TRANSDUCTION</Data></Cell>
    <Cell ss:Index="7"><Data ss:Type="String">MULTICELLULAR_ORGANISMAL_DEVELOPMENT</Data></Cell>
    <Cell ss:Index="12"><Data ss:Type="String">REGULATION_OF_CELLULAR_METABOLIC_PROCESS</Data></Cell>
   </Row>
   <Row>
    <Cell><Data ss:Type="String">SRPK2</Data></Cell>
    <Cell><Data ss:Type="String">SFRS protein kinase 2</Data></Cell>
    <Cell><Data ss:Type="String">BIOPOLYMER_METABOLIC_PROCESS</Data></Cell>
    <Cell><Data ss:Type="String">NUCLEOBASE__NUCLEOSIDE__NUCLEOTIDE_AND_NUCLEIC_ACID_METABOLIC_PROCESS</Data></Cell>
    <Cell><Data ss:Type="String">SIGNAL_TRANSDUCTION</Data></Cell>
    <Cell ss:Index="9"><Data ss:Type="String">CELLULAR_MACROMOLECULE_METABOLIC_PROCESS</Data></Cell>
    <Cell><Data ss:Type="String">PROTEIN_METABOLIC_PROCESS</Data></Cell>
    <Cell><Data ss:Type="String">CELLULAR_PROTEIN_METABOLIC_PROCESS</Data></Cell>
   </Row>
   <Row>
    <Cell><Data ss:Type="String">THRAP3</Data></Cell>
    <Cell><Data ss:Type="String">thyroid hormone receptor associated protein 3</Data></Cell>
    <Cell><Data ss:Type="String">BIOPOLYMER_METABOLIC_PROCESS</Data></Cell>
    <Cell><Data ss:Type="String">NUCLEOBASE__NUCLEOSIDE__NUCLEOTIDE_AND_NUCLEIC_ACID_METABOLIC_PROCESS</Data></Cell>
    <Cell><Data ss:Type="String">SIGNAL_TRANSDUCTION</Data></Cell>
    <Cell ss:Index="12"><Data ss:Type="String">REGULATION_OF_CELLULAR_METABOLIC_PROCESS</Data></Cell>
   </Row>
   <Row>
    <Cell><Data ss:Type="String">CRK</Data></Cell>
    <Cell><Data ss:Type="String">v-crk sarcoma virus CT10 oncogene homolog (avian)</Data></Cell>
    <Cell><Data ss:Type="String">BIOPOLYMER_METABOLIC_PROCESS</Data></Cell>
    <Cell><Data ss:Type="String">NUCLEOBASE__NUCLEOSIDE__NUCLEOTIDE_AND_NUCLEIC_ACID_METABOLIC_PROCESS</Data></Cell>
    <Cell><Data ss:Type="String">SIGNAL_TRANSDUCTION</Data></Cell>
    <Cell ss:Index="12"><Data ss:Type="String">REGULATION_OF_CELLULAR_METABOLIC_PROCESS</Data></Cell>
   </Row>
   <Row>
    <Cell><Data ss:Type="String">ESR2</Data></Cell>
    <Cell><Data ss:Type="String">estrogen receptor 2 (ER beta)</Data></Cell>
    <Cell><Data ss:Type="String">BIOPOLYMER_METABOLIC_PROCESS</Data></Cell>
    <Cell><Data ss:Type="String">NUCLEOBASE__NUCLEOSIDE__NUCLEOTIDE_AND_NUCLEIC_ACID_METABOLIC_PROCESS</Data></Cell>
    <Cell><Data ss:Type="String">SIGNAL_TRANSDUCTION</Data></Cell>
    <Cell ss:Index="12"><Data ss:Type="String">REGULATION_OF_CELLULAR_METABOLIC_PROCESS</Data></Cell>
   </Row>
   <Row>
    <Cell><Data ss:Type="String">GATA4</Data></Cell>
    <Cell><Data ss:Type="String">GATA binding protein 4</Data></Cell>
    <Cell><Data ss:Type="String">BIOPOLYMER_METABOLIC_PROCESS</Data></Cell>
    <Cell><Data ss:Type="String">NUCLEOBASE__NUCLEOSIDE__NUCLEOTIDE_AND_NUCLEIC_ACID_METABOLIC_PROCESS</Data></Cell>
    <Cell ss:Index="6"><Data ss:Type="String">ANATOMICAL_STRUCTURE_DEVELOPMENT</Data></Cell>
    <Cell><Data ss:Type="String">MULTICELLULAR_ORGANISMAL_DEVELOPMENT</Data></Cell>
    <Cell><Data ss:Type="String">SYSTEM_DEVELOPMENT</Data></Cell>
    <Cell ss:Index="12"><Data ss:Type="String">REGULATION_OF_CELLULAR_METABOLIC_PROCESS</Data></Cell>
   </Row>
   <Row>
    <Cell><Data ss:Type="String">NEUROG1</Data></Cell>
    <Cell><Data ss:Type="String">neurogenin 1</Data></Cell>
    <Cell><Data ss:Type="String">BIOPOLYMER_METABOLIC_PROCESS</Data></Cell>
    <Cell><Data ss:Type="String">NUCLEOBASE__NUCLEOSIDE__NUCLEOTIDE_AND_NUCLEIC_ACID_METABOLIC_PROCESS</Data></Cell>
    <Cell ss:Index="6"><Data ss:Type="String">ANATOMICAL_STRUCTURE_DEVELOPMENT</Data></Cell>
    <Cell><Data ss:Type="String">MULTICELLULAR_ORGANISMAL_DEVELOPMENT</Data></Cell>
    <Cell><Data ss:Type="String">SYSTEM_DEVELOPMENT</Data></Cell>
    <Cell ss:Index="12"><Data ss:Type="String">REGULATION_OF_CELLULAR_METABOLIC_PROCESS</Data></Cell>
   </Row>
   <Row>
    <Cell><Data ss:Type="String">PAX3</Data></Cell>
    <Cell><Data ss:Type="String">paired box gene 3 (Waardenburg syndrome 1)</Data></Cell>
    <Cell><Data ss:Type="String">BIOPOLYMER_METABOLIC_PROCESS</Data></Cell>
    <Cell><Data ss:Type="String">NUCLEOBASE__NUCLEOSIDE__NUCLEOTIDE_AND_NUCLEIC_ACID_METABOLIC_PROCESS</Data></Cell>
    <Cell ss:Index="6"><Data ss:Type="String">ANATOMICAL_STRUCTURE_DEVELOPMENT</Data></Cell>
    <Cell><Data ss:Type="String">MULTICELLULAR_ORGANISMAL_DEVELOPMENT</Data></Cell>
    <Cell><Data ss:Type="String">SYSTEM_DEVELOPMENT</Data></Cell>
   </Row>
   <Row>
    <Cell><Data ss:Type="String">NFYC</Data></Cell>
    <Cell><Data ss:Type="String">nuclear transcription factor Y, gamma</Data></Cell>
    <Cell><Data ss:Type="String">BIOPOLYMER_METABOLIC_PROCESS</Data></Cell>
    <Cell><Data ss:Type="String">NUCLEOBASE__NUCLEOSIDE__NUCLEOTIDE_AND_NUCLEIC_ACID_METABOLIC_PROCESS</Data></Cell>
    <Cell ss:Index="9"><Data ss:Type="String">CELLULAR_MACROMOLECULE_METABOLIC_PROCESS</Data></Cell>
    <Cell><Data ss:Type="String">PROTEIN_METABOLIC_PROCESS</Data></Cell>
    <Cell><Data ss:Type="String">CELLULAR_PROTEIN_METABOLIC_PROCESS</Data></Cell>
    <Cell><Data ss:Type="String">REGULATION_OF_CELLULAR_METABOLIC_PROCESS</Data></Cell>
   </Row>
   <Row>
    <Cell><Data ss:Type="String">SUPT16H</Data></Cell>
    <Cell><Data ss:Type="String">suppressor of Ty 16 homolog (S. cerevisiae)</Data></Cell>
    <Cell><Data ss:Type="String">BIOPOLYMER_METABOLIC_PROCESS</Data></Cell>
    <Cell><Data ss:Type="String">NUCLEOBASE__NUCLEOSIDE__NUCLEOTIDE_AND_NUCLEIC_ACID_METABOLIC_PROCESS</Data></Cell>
    <Cell ss:Index="9"><Data ss:Type="String">CELLULAR_MACROMOLECULE_METABOLIC_PROCESS</Data></Cell>
    <Cell><Data ss:Type="String">PROTEIN_METABOLIC_PROCESS</Data></Cell>
    <Cell><Data ss:Type="String">CELLULAR_PROTEIN_METABOLIC_PROCESS</Data></Cell>
   </Row>
   <Row>
    <Cell><Data ss:Type="String">MTERF</Data></Cell>
    <Cell><Data ss:Type="String">mitochondrial transcription termination factor</Data></Cell>
    <Cell><Data ss:Type="String">BIOPOLYMER_METABOLIC_PROCESS</Data></Cell>
    <Cell><Data ss:Type="String">NUCLEOBASE__NUCLEOSIDE__NUCLEOTIDE_AND_NUCLEIC_ACID_METABOLIC_PROCESS</Data></Cell>
    <Cell ss:Index="9"><Data ss:Type="String">CELLULAR_MACROMOLECULE_METABOLIC_PROCESS</Data></Cell>
    <Cell><Data ss:Type="String">PROTEIN_METABOLIC_PROCESS</Data></Cell>
    <Cell><Data ss:Type="String">CELLULAR_PROTEIN_METABOLIC_PROCESS</Data></Cell>
   </Row>
   <Row>
    <Cell><Data ss:Type="String">PRPF4B</Data></Cell>
    <Cell><Data ss:Type="String">PRP4 pre-mRNA processing factor 4 homolog B (yeast)</Data></Cell>
    <Cell><Data ss:Type="String">BIOPOLYMER_METABOLIC_PROCESS</Data></Cell>
    <Cell><Data ss:Type="String">NUCLEOBASE__NUCLEOSIDE__NUCLEOTIDE_AND_NUCLEIC_ACID_METABOLIC_PROCESS</Data></Cell>
    <Cell ss:Index="9"><Data ss:Type="String">CELLULAR_MACROMOLECULE_METABOLIC_PROCESS</Data></Cell>
    <Cell><Data ss:Type="String">PROTEIN_METABOLIC_PROCESS</Data></Cell>
    <Cell><Data ss:Type="String">CELLULAR_PROTEIN_METABOLIC_PROCESS</Data></Cell>
   </Row>
   <Row>
    <Cell><Data ss:Type="String">GFI1B</Data></Cell>
    <Cell><Data ss:Type="String">growth factor independent 1B (potential regulator of CDKN1A, translocated in CML)</Data></Cell>
    <Cell><Data ss:Type="String">BIOPOLYMER_METABOLIC_PROCESS</Data></Cell>
    <Cell><Data ss:Type="String">NUCLEOBASE__NUCLEOSIDE__NUCLEOTIDE_AND_NUCLEIC_ACID_METABOLIC_PROCESS</Data></Cell>
    <Cell ss:Index="12"><Data ss:Type="String">REGULATION_OF_CELLULAR_METABOLIC_PROCESS</Data></Cell>
   </Row>
   <Row>
    <Cell><Data ss:Type="String">JAZF1</Data></Cell>
    <Cell><Data ss:Type="String">JAZF zinc finger 1</Data></Cell>
    <Cell><Data ss:Type="String">BIOPOLYMER_METABOLIC_PROCESS</Data></Cell>
    <Cell><Data ss:Type="String">NUCLEOBASE__NUCLEOSIDE__NUCLEOTIDE_AND_NUCLEIC_ACID_METABOLIC_PROCESS</Data></Cell>
    <Cell ss:Index="12"><Data ss:Type="String">REGULATION_OF_CELLULAR_METABOLIC_PROCESS</Data></Cell>
   </Row>
   <Row>
    <Cell><Data ss:Type="String">JARID1B</Data></Cell>
    <Cell><Data ss:Type="String">jumonji, AT rich interactive domain 1B</Data></Cell>
    <Cell><Data ss:Type="String">BIOPOLYMER_METABOLIC_PROCESS</Data></Cell>
    <Cell><Data ss:Type="String">NUCLEOBASE__NUCLEOSIDE__NUCLEOTIDE_AND_NUCLEIC_ACID_METABOLIC_PROCESS</Data></Cell>
    <Cell ss:Index="12"><Data ss:Type="String">REGULATION_OF_CELLULAR_METABOLIC_PROCESS</Data></Cell>
   </Row>
   <Row>
    <Cell><Data ss:Type="String">ZFP36</Data></Cell>
    <Cell><Data ss:Type="String">zinc finger protein 36, C3H type, homolog (mouse)</Data></Cell>
    <Cell><Data ss:Type="String">BIOPOLYMER_METABOLIC_PROCESS</Data></Cell>
    <Cell><Data ss:Type="String">NUCLEOBASE__NUCLEOSIDE__NUCLEOTIDE_AND_NUCLEIC_ACID_METABOLIC_PROCESS</Data></Cell>
   </Row>
   <Row>
    <Cell><Data ss:Type="String">HNRPH3</Data></Cell>
    <Cell><Data ss:Type="String">heterogeneous nuclear ribonucleoprotein H3 (2H9)</Data></Cell>
    <Cell><Data ss:Type="String">BIOPOLYMER_METABOLIC_PROCESS</Data></Cell>
    <Cell><Data ss:Type="String">NUCLEOBASE__NUCLEOSIDE__NUCLEOTIDE_AND_NUCLEIC_ACID_METABOLIC_PROCESS</Data></Cell>
   </Row>
   <Row>
    <Cell><Data ss:Type="String">CPSF3</Data></Cell>
    <Cell><Data ss:Type="String">cleavage and polyadenylation specific factor 3, 73kDa</Data></Cell>
    <Cell><Data ss:Type="String">BIOPOLYMER_METABOLIC_PROCESS</Data></Cell>
    <Cell><Data ss:Type="String">NUCLEOBASE__NUCLEOSIDE__NUCLEOTIDE_AND_NUCLEIC_ACID_METABOLIC_PROCESS</Data></Cell>
   </Row>
   <Row>
    <Cell><Data ss:Type="String">PMS2</Data></Cell>
    <Cell><Data ss:Type="String">PMS2 postmeiotic segregation increased 2 (S. cerevisiae)</Data></Cell>
    <Cell><Data ss:Type="String">BIOPOLYMER_METABOLIC_PROCESS</Data></Cell>
    <Cell><Data ss:Type="String">NUCLEOBASE__NUCLEOSIDE__NUCLEOTIDE_AND_NUCLEIC_ACID_METABOLIC_PROCESS</Data></Cell>
   </Row>
   <Row>
    <Cell><Data ss:Type="String">RAD23A</Data></Cell>
    <Cell><Data ss:Type="String">RAD23 homolog A (S. cerevisiae)</Data></Cell>
    <Cell><Data ss:Type="String">BIOPOLYMER_METABOLIC_PROCESS</Data></Cell>
    <Cell><Data ss:Type="String">NUCLEOBASE__NUCLEOSIDE__NUCLEOTIDE_AND_NUCLEIC_ACID_METABOLIC_PROCESS</Data></Cell>
   </Row>
   <Row>
    <Cell><Data ss:Type="String">EGFR</Data></Cell>
    <Cell><Data ss:Type="String">epidermal growth factor receptor (erythroblastic leukemia viral (v-erb-b) oncogene homolog, avian)</Data></Cell>
    <Cell><Data ss:Type="String">BIOPOLYMER_METABOLIC_PROCESS</Data></Cell>
    <Cell ss:Index="5"><Data ss:Type="String">SIGNAL_TRANSDUCTION</Data></Cell>
    <Cell ss:Index="9"><Data ss:Type="String">CELLULAR_MACROMOLECULE_METABOLIC_PROCESS</Data></Cell>
    <Cell><Data ss:Type="String">PROTEIN_METABOLIC_PROCESS</Data></Cell>
    <Cell><Data ss:Type="String">CELLULAR_PROTEIN_METABOLIC_PROCESS</Data></Cell>
    <Cell><Data ss:Type="String">REGULATION_OF_CELLULAR_METABOLIC_PROCESS</Data></Cell>
   </Row>
   <Row>
    <Cell><Data ss:Type="String">DAPK1</Data></Cell>
    <Cell><Data ss:Type="String">death-associated protein kinase 1</Data></Cell>
    <Cell><Data ss:Type="String">BIOPOLYMER_METABOLIC_PROCESS</Data></Cell>
    <Cell ss:Index="5"><Data ss:Type="String">SIGNAL_TRANSDUCTION</Data></Cell>
    <Cell ss:Index="9"><Data ss:Type="String">CELLULAR_MACROMOLECULE_METABOLIC_PROCESS</Data></Cell>
    <Cell><Data ss:Type="String">PROTEIN_METABOLIC_PROCESS</Data></Cell>
    <Cell><Data ss:Type="String">CELLULAR_PROTEIN_METABOLIC_PROCESS</Data></Cell>
   </Row>
   <Row>
    <Cell><Data ss:Type="String">STK17A</Data></Cell>
    <Cell><Data ss:Type="String">serine/threonine kinase 17a (apoptosis-inducing)</Data></Cell>
    <Cell><Data ss:Type="String">BIOPOLYMER_METABOLIC_PROCESS</Data></Cell>
    <Cell ss:Index="5"><Data ss:Type="String">SIGNAL_TRANSDUCTION</Data></Cell>
    <Cell ss:Index="9"><Data ss:Type="String">CELLULAR_MACROMOLECULE_METABOLIC_PROCESS</Data></Cell>
    <Cell><Data ss:Type="String">PROTEIN_METABOLIC_PROCESS</Data></Cell>
    <Cell><Data ss:Type="String">CELLULAR_PROTEIN_METABOLIC_PROCESS</Data></Cell>
   </Row>
   <Row>
    <Cell><Data ss:Type="String">MAP3K3</Data></Cell>
    <Cell><Data ss:Type="String">mitogen-activated protein kinase kinase kinase 3</Data></Cell>
    <Cell><Data ss:Type="String">BIOPOLYMER_METABOLIC_PROCESS</Data></Cell>
    <Cell ss:Index="5"><Data ss:Type="String">SIGNAL_TRANSDUCTION</Data></Cell>
    <Cell ss:Index="9"><Data ss:Type="String">CELLULAR_MACROMOLECULE_METABOLIC_PROCESS</Data></Cell>
    <Cell><Data ss:Type="String">PROTEIN_METABOLIC_PROCESS</Data></Cell>
    <Cell><Data ss:Type="String">CELLULAR_PROTEIN_METABOLIC_PROCESS</Data></Cell>
   </Row>
   <Row>
    <Cell><Data ss:Type="String">MAP4K5</Data></Cell>
    <Cell><Data ss:Type="String">mitogen-activated protein kinase kinase kinase kinase 5</Data></Cell>
    <Cell><Data ss:Type="String">BIOPOLYMER_METABOLIC_PROCESS</Data></Cell>
    <Cell ss:Index="5"><Data ss:Type="String">SIGNAL_TRANSDUCTION</Data></Cell>
    <Cell ss:Index="9"><Data ss:Type="String">CELLULAR_MACROMOLECULE_METABOLIC_PROCESS</Data></Cell>
    <Cell><Data ss:Type="String">PROTEIN_METABOLIC_PROCESS</Data></Cell>
    <Cell><Data ss:Type="String">CELLULAR_PROTEIN_METABOLIC_PROCESS</Data></Cell>
   </Row>
   <Row>
    <Cell><Data ss:Type="String">KIAA1804</Data></Cell>
    <Cell><Data ss:Type="String">-</Data></Cell>
    <Cell><Data ss:Type="String">BIOPOLYMER_METABOLIC_PROCESS</Data></Cell>
    <Cell ss:Index="5"><Data ss:Type="String">SIGNAL_TRANSDUCTION</Data></Cell>
    <Cell ss:Index="9"><Data ss:Type="String">CELLULAR_MACROMOLECULE_METABOLIC_PROCESS</Data></Cell>
    <Cell><Data ss:Type="String">PROTEIN_METABOLIC_PROCESS</Data></Cell>
    <Cell><Data ss:Type="String">CELLULAR_PROTEIN_METABOLIC_PROCESS</Data></Cell>
   </Row>
   <Row>
    <Cell><Data ss:Type="String">DUSP8</Data></Cell>
    <Cell><Data ss:Type="String">dual specificity phosphatase 8</Data></Cell>
    <Cell><Data ss:Type="String">BIOPOLYMER_METABOLIC_PROCESS</Data></Cell>
    <Cell ss:Index="5"><Data ss:Type="String">SIGNAL_TRANSDUCTION</Data></Cell>
    <Cell ss:Index="9"><Data ss:Type="String">CELLULAR_MACROMOLECULE_METABOLIC_PROCESS</Data></Cell>
    <Cell><Data ss:Type="String">PROTEIN_METABOLIC_PROCESS</Data></Cell>
    <Cell><Data ss:Type="String">CELLULAR_PROTEIN_METABOLIC_PROCESS</Data></Cell>
   </Row>
   <Row>
    <Cell><Data ss:Type="String">DUSP4</Data></Cell>
    <Cell><Data ss:Type="String">dual specificity phosphatase 4</Data></Cell>
    <Cell><Data ss:Type="String">BIOPOLYMER_METABOLIC_PROCESS</Data></Cell>
    <Cell ss:Index="5"><Data ss:Type="String">SIGNAL_TRANSDUCTION</Data></Cell>
    <Cell ss:Index="9"><Data ss:Type="String">CELLULAR_MACROMOLECULE_METABOLIC_PROCESS</Data></Cell>
    <Cell><Data ss:Type="String">PROTEIN_METABOLIC_PROCESS</Data></Cell>
    <Cell><Data ss:Type="String">CELLULAR_PROTEIN_METABOLIC_PROCESS</Data></Cell>
   </Row>
   <Row>
    <Cell><Data ss:Type="String">PKN2</Data></Cell>
    <Cell><Data ss:Type="String">protein kinase N2</Data></Cell>
    <Cell><Data ss:Type="String">BIOPOLYMER_METABOLIC_PROCESS</Data></Cell>
    <Cell ss:Index="5"><Data ss:Type="String">SIGNAL_TRANSDUCTION</Data></Cell>
    <Cell ss:Index="9"><Data ss:Type="String">CELLULAR_MACROMOLECULE_METABOLIC_PROCESS</Data></Cell>
    <Cell><Data ss:Type="String">PROTEIN_METABOLIC_PROCESS</Data></Cell>
    <Cell><Data ss:Type="String">CELLULAR_PROTEIN_METABOLIC_PROCESS</Data></Cell>
   </Row>
   <Row>
    <Cell><Data ss:Type="String">INS</Data></Cell>
    <Cell><Data ss:Type="String">insulin</Data></Cell>
    <Cell><Data ss:Type="String">BIOPOLYMER_METABOLIC_PROCESS</Data></Cell>
    <Cell ss:Index="5"><Data ss:Type="String">SIGNAL_TRANSDUCTION</Data></Cell>
    <Cell ss:Index="10"><Data ss:Type="String">PROTEIN_METABOLIC_PROCESS</Data></Cell>
   </Row>
   <Row>
    <Cell><Data ss:Type="String">UBE3A</Data></Cell>
    <Cell><Data ss:Type="String">ubiquitin protein ligase E3A (human papilloma virus E6-associated protein, Angelman syndrome)</Data></Cell>
    <Cell><Data ss:Type="String">BIOPOLYMER_METABOLIC_PROCESS</Data></Cell>
    <Cell ss:Index="6"><Data ss:Type="String">ANATOMICAL_STRUCTURE_DEVELOPMENT</Data></Cell>
    <Cell><Data ss:Type="String">MULTICELLULAR_ORGANISMAL_DEVELOPMENT</Data></Cell>
    <Cell><Data ss:Type="String">SYSTEM_DEVELOPMENT</Data></Cell>
    <Cell><Data ss:Type="String">CELLULAR_MACROMOLECULE_METABOLIC_PROCESS</Data></Cell>
    <Cell><Data ss:Type="String">PROTEIN_METABOLIC_PROCESS</Data></Cell>
    <Cell><Data ss:Type="String">CELLULAR_PROTEIN_METABOLIC_PROCESS</Data></Cell>
   </Row>
   <Row>
    <Cell><Data ss:Type="String">PIGT</Data></Cell>
    <Cell><Data ss:Type="String">phosphatidylinositol glycan anchor biosynthesis, class T</Data></Cell>
    <Cell><Data ss:Type="String">BIOPOLYMER_METABOLIC_PROCESS</Data></Cell>
    <Cell ss:Index="9"><Data ss:Type="String">CELLULAR_MACROMOLECULE_METABOLIC_PROCESS</Data></Cell>
    <Cell><Data ss:Type="String">PROTEIN_METABOLIC_PROCESS</Data></Cell>
    <Cell><Data ss:Type="String">CELLULAR_PROTEIN_METABOLIC_PROCESS</Data></Cell>
   </Row>
   <Row>
    <Cell><Data ss:Type="String">PIGO</Data></Cell>
    <Cell><Data ss:Type="String">phosphatidylinositol glycan anchor biosynthesis, class O</Data></Cell>
    <Cell><Data ss:Type="String">BIOPOLYMER_METABOLIC_PROCESS</Data></Cell>
    <Cell ss:Index="9"><Data ss:Type="String">CELLULAR_MACROMOLECULE_METABOLIC_PROCESS</Data></Cell>
    <Cell><Data ss:Type="String">PROTEIN_METABOLIC_PROCESS</Data></Cell>
    <Cell><Data ss:Type="String">CELLULAR_PROTEIN_METABOLIC_PROCESS</Data></Cell>
   </Row>
   <Row>
    <Cell><Data ss:Type="String">PPME1</Data></Cell>
    <Cell><Data ss:Type="String">protein phosphatase methylesterase 1</Data></Cell>
    <Cell><Data ss:Type="String">BIOPOLYMER_METABOLIC_PROCESS</Data></Cell>
    <Cell ss:Index="9"><Data ss:Type="String">CELLULAR_MACROMOLECULE_METABOLIC_PROCESS</Data></Cell>
    <Cell><Data ss:Type="String">PROTEIN_METABOLIC_PROCESS</Data></Cell>
    <Cell><Data ss:Type="String">CELLULAR_PROTEIN_METABOLIC_PROCESS</Data></Cell>
   </Row>
   <Row>
    <Cell><Data ss:Type="String">FBXL2</Data></Cell>
    <Cell><Data ss:Type="String">F-box and leucine-rich repeat protein 2</Data></Cell>
    <Cell><Data ss:Type="String">BIOPOLYMER_METABOLIC_PROCESS</Data></Cell>
    <Cell ss:Index="9"><Data ss:Type="String">CELLULAR_MACROMOLECULE_METABOLIC_PROCESS</Data></Cell>
    <Cell><Data ss:Type="String">PROTEIN_METABOLIC_PROCESS</Data></Cell>
    <Cell><Data ss:Type="String">CELLULAR_PROTEIN_METABOLIC_PROCESS</Data></Cell>
   </Row>
   <Row>
    <Cell><Data ss:Type="String">GCS1</Data></Cell>
    <Cell><Data ss:Type="String">-</Data></Cell>
    <Cell><Data ss:Type="String">BIOPOLYMER_METABOLIC_PROCESS</Data></Cell>
    <Cell ss:Index="9"><Data ss:Type="String">CELLULAR_MACROMOLECULE_METABOLIC_PROCESS</Data></Cell>
    <Cell><Data ss:Type="String">PROTEIN_METABOLIC_PROCESS</Data></Cell>
    <Cell><Data ss:Type="String">CELLULAR_PROTEIN_METABOLIC_PROCESS</Data></Cell>
   </Row>
   <Row>
    <Cell><Data ss:Type="String">GCNT1</Data></Cell>
    <Cell><Data ss:Type="String">glucosaminyl (N-acetyl) transferase 1, core 2 (beta-1,6-N-acetylglucosaminyltransferase)</Data></Cell>
    <Cell><Data ss:Type="String">BIOPOLYMER_METABOLIC_PROCESS</Data></Cell>
    <Cell ss:Index="9"><Data ss:Type="String">CELLULAR_MACROMOLECULE_METABOLIC_PROCESS</Data></Cell>
    <Cell><Data ss:Type="String">PROTEIN_METABOLIC_PROCESS</Data></Cell>
    <Cell><Data ss:Type="String">CELLULAR_PROTEIN_METABOLIC_PROCESS</Data></Cell>
   </Row>
   <Row>
    <Cell><Data ss:Type="String">ALG5</Data></Cell>
    <Cell><Data ss:Type="String">asparagine-linked glycosylation 5 homolog (S. cerevisiae, dolichyl-phosphate beta-glucosyltransferase)</Data></Cell>
    <Cell><Data ss:Type="String">BIOPOLYMER_METABOLIC_PROCESS</Data></Cell>
    <Cell ss:Index="9"><Data ss:Type="String">CELLULAR_MACROMOLECULE_METABOLIC_PROCESS</Data></Cell>
    <Cell><Data ss:Type="String">PROTEIN_METABOLIC_PROCESS</Data></Cell>
    <Cell><Data ss:Type="String">CELLULAR_PROTEIN_METABOLIC_PROCESS</Data></Cell>
   </Row>
   <Row>
    <Cell><Data ss:Type="String">B3GALT5</Data></Cell>
    <Cell><Data ss:Type="String">UDP-Gal:betaGlcNAc beta 1,3-galactosyltransferase, polypeptide 5</Data></Cell>
    <Cell><Data ss:Type="String">BIOPOLYMER_METABOLIC_PROCESS</Data></Cell>
    <Cell ss:Index="9"><Data ss:Type="String">CELLULAR_MACROMOLECULE_METABOLIC_PROCESS</Data></Cell>
    <Cell><Data ss:Type="String">PROTEIN_METABOLIC_PROCESS</Data></Cell>
    <Cell><Data ss:Type="String">CELLULAR_PROTEIN_METABOLIC_PROCESS</Data></Cell>
   </Row>
   <Row>
    <Cell><Data ss:Type="String">FLNA</Data></Cell>
    <Cell><Data ss:Type="String">filamin A, alpha (actin binding protein 280)</Data></Cell>
    <Cell ss:Index="4"><Data ss:Type="String">NUCLEOBASE__NUCLEOSIDE__NUCLEOTIDE_AND_NUCLEIC_ACID_METABOLIC_PROCESS</Data></Cell>
    <Cell><Data ss:Type="String">SIGNAL_TRANSDUCTION</Data></Cell>
    <Cell><Data ss:Type="String">ANATOMICAL_STRUCTURE_DEVELOPMENT</Data></Cell>
    <Cell><Data ss:Type="String">MULTICELLULAR_ORGANISMAL_DEVELOPMENT</Data></Cell>
    <Cell><Data ss:Type="String">SYSTEM_DEVELOPMENT</Data></Cell>
    <Cell ss:Index="12"><Data ss:Type="String">REGULATION_OF_CELLULAR_METABOLIC_PROCESS</Data></Cell>
   </Row>
   <Row>
    <Cell><Data ss:Type="String">PYCARD</Data></Cell>
    <Cell><Data ss:Type="String">PYD and CARD domain containing</Data></Cell>
    <Cell ss:Index="4"><Data ss:Type="String">NUCLEOBASE__NUCLEOSIDE__NUCLEOTIDE_AND_NUCLEIC_ACID_METABOLIC_PROCESS</Data></Cell>
    <Cell><Data ss:Type="String">SIGNAL_TRANSDUCTION</Data></Cell>
    <Cell ss:Index="12"><Data ss:Type="String">REGULATION_OF_CELLULAR_METABOLIC_PROCESS</Data></Cell>
   </Row>
   <Row>
    <Cell><Data ss:Type="String">LANCL2</Data></Cell>
    <Cell><Data ss:Type="String">LanC lantibiotic synthetase component C-like 2 (bacterial)</Data></Cell>
    <Cell ss:Index="4"><Data ss:Type="String">NUCLEOBASE__NUCLEOSIDE__NUCLEOTIDE_AND_NUCLEIC_ACID_METABOLIC_PROCESS</Data></Cell>
    <Cell ss:Index="12"><Data ss:Type="String">REGULATION_OF_CELLULAR_METABOLIC_PROCESS</Data></Cell>
   </Row>
   <Row>
    <Cell><Data ss:Type="String">GMDS</Data></Cell>
    <Cell><Data ss:Type="String">GDP-mannose 4,6-dehydratase</Data></Cell>
    <Cell ss:Index="4"><Data ss:Type="String">NUCLEOBASE__NUCLEOSIDE__NUCLEOTIDE_AND_NUCLEIC_ACID_METABOLIC_PROCESS</Data></Cell>
   </Row>
   <Row>
    <Cell><Data ss:Type="String">UAP1</Data></Cell>
    <Cell><Data ss:Type="String">UDP-N-acteylglucosamine pyrophosphorylase 1</Data></Cell>
    <Cell ss:Index="4"><Data ss:Type="String">NUCLEOBASE__NUCLEOSIDE__NUCLEOTIDE_AND_NUCLEIC_ACID_METABOLIC_PROCESS</Data></Cell>
   </Row>
   <Row>
    <Cell><Data ss:Type="String">ERH</Data></Cell>
    <Cell><Data ss:Type="String">enhancer of rudimentary homolog (Drosophila)</Data></Cell>
    <Cell ss:Index="4"><Data ss:Type="String">NUCLEOBASE__NUCLEOSIDE__NUCLEOTIDE_AND_NUCLEIC_ACID_METABOLIC_PROCESS</Data></Cell>
   </Row>
   <Row>
    <Cell><Data ss:Type="String">EXT2</Data></Cell>
    <Cell><Data ss:Type="String">exostoses (multiple) 2</Data></Cell>
    <Cell ss:Index="5"><Data ss:Type="String">SIGNAL_TRANSDUCTION</Data></Cell>
    <Cell><Data ss:Type="String">ANATOMICAL_STRUCTURE_DEVELOPMENT</Data></Cell>
    <Cell><Data ss:Type="String">MULTICELLULAR_ORGANISMAL_DEVELOPMENT</Data></Cell>
    <Cell><Data ss:Type="String">SYSTEM_DEVELOPMENT</Data></Cell>
   </Row>
   <Row>
    <Cell><Data ss:Type="String">APAF1</Data></Cell>
    <Cell><Data ss:Type="String">apoptotic peptidase activating factor</Data></Cell>
    <Cell ss:Index="5"><Data ss:Type="String">SIGNAL_TRANSDUCTION</Data></Cell>
    <Cell><Data ss:Type="String">ANATOMICAL_STRUCTURE_DEVELOPMENT</Data></Cell>
    <Cell><Data ss:Type="String">MULTICELLULAR_ORGANISMAL_DEVELOPMENT</Data></Cell>
    <Cell><Data ss:Type="String">SYSTEM_DEVELOPMENT</Data></Cell>
   </Row>
   <Row>
    <Cell><Data ss:Type="String">WNT5A</Data></Cell>
    <Cell><Data ss:Type="String">wingless-type MMTV integration site family, member 5A</Data></Cell>
    <Cell ss:Index="5"><Data ss:Type="String">SIGNAL_TRANSDUCTION</Data></Cell>
    <Cell><Data ss:Type="String">ANATOMICAL_STRUCTURE_DEVELOPMENT</Data></Cell>
   </Row>
   <Row>
    <Cell><Data ss:Type="String">LEPR</Data></Cell>
    <Cell><Data ss:Type="String">leptin receptor</Data></Cell>
    <Cell ss:Index="5"><Data ss:Type="String">SIGNAL_TRANSDUCTION</Data></Cell>
    <Cell ss:Index="7"><Data ss:Type="String">MULTICELLULAR_ORGANISMAL_DEVELOPMENT</Data></Cell>
   </Row>
   <Row>
    <Cell><Data ss:Type="String">CD24</Data></Cell>
    <Cell><Data ss:Type="String">CD24 molecule</Data></Cell>
    <Cell ss:Index="5"><Data ss:Type="String">SIGNAL_TRANSDUCTION</Data></Cell>
    <Cell ss:Index="12"><Data ss:Type="String">REGULATION_OF_CELLULAR_METABOLIC_PROCESS</Data></Cell>
   </Row>
   <Row>
    <Cell><Data ss:Type="String">HRH3</Data></Cell>
    <Cell><Data ss:Type="String">histamine receptor H3</Data></Cell>
    <Cell ss:Index="5"><Data ss:Type="String">SIGNAL_TRANSDUCTION</Data></Cell>
   </Row>
   <Row>
    <Cell><Data ss:Type="String">SORBS1</Data></Cell>
    <Cell><Data ss:Type="String">sorbin and SH3 domain containing 1</Data></Cell>
    <Cell ss:Index="5"><Data ss:Type="String">SIGNAL_TRANSDUCTION</Data></Cell>
   </Row>
   <Row>
    <Cell><Data ss:Type="String">CHP</Data></Cell>
    <Cell><Data ss:Type="String">-</Data></Cell>
    <Cell ss:Index="5"><Data ss:Type="String">SIGNAL_TRANSDUCTION</Data></Cell>
   </Row>
   <Row>
    <Cell><Data ss:Type="String">C3AR1</Data></Cell>
    <Cell><Data ss:Type="String">complement component 3a receptor 1</Data></Cell>
    <Cell ss:Index="5"><Data ss:Type="String">SIGNAL_TRANSDUCTION</Data></Cell>
   </Row>
   <Row>
    <Cell><Data ss:Type="String">VIPR1</Data></Cell>
    <Cell><Data ss:Type="String">vasoactive intestinal peptide receptor 1</Data></Cell>
    <Cell ss:Index="5"><Data ss:Type="String">SIGNAL_TRANSDUCTION</Data></Cell>
   </Row>
   <Row>
    <Cell><Data ss:Type="String">GPR176</Data></Cell>
    <Cell><Data ss:Type="String">G protein-coupled receptor 176</Data></Cell>
    <Cell ss:Index="5"><Data ss:Type="String">SIGNAL_TRANSDUCTION</Data></Cell>
   </Row>
   <Row>
    <Cell><Data ss:Type="String">GUCY2D</Data></Cell>
    <Cell><Data ss:Type="String">guanylate cyclase 2D, membrane (retina-specific)</Data></Cell>
    <Cell ss:Index="5"><Data ss:Type="String">SIGNAL_TRANSDUCTION</Data></Cell>
   </Row>
   <Row>
    <Cell><Data ss:Type="String">BDKRB2</Data></Cell>
    <Cell><Data ss:Type="String">bradykinin receptor B2</Data></Cell>
    <Cell ss:Index="5"><Data ss:Type="String">SIGNAL_TRANSDUCTION</Data></Cell>
   </Row>
   <Row>
    <Cell><Data ss:Type="String">RRAGA</Data></Cell>
    <Cell><Data ss:Type="String">Ras-related GTP binding A</Data></Cell>
    <Cell ss:Index="5"><Data ss:Type="String">SIGNAL_TRANSDUCTION</Data></Cell>
   </Row>
   <Row>
    <Cell><Data ss:Type="String">TRAIP</Data></Cell>
    <Cell><Data ss:Type="String">TRAF interacting protein</Data></Cell>
    <Cell ss:Index="5"><Data ss:Type="String">SIGNAL_TRANSDUCTION</Data></Cell>
   </Row>
   <Row>
    <Cell><Data ss:Type="String">LGALS1</Data></Cell>
    <Cell><Data ss:Type="String">lectin, galactoside-binding, soluble, 1 (galectin 1)</Data></Cell>
    <Cell ss:Index="5"><Data ss:Type="String">SIGNAL_TRANSDUCTION</Data></Cell>
   </Row>
   <Row>
    <Cell><Data ss:Type="String">NDFIP1</Data></Cell>
    <Cell><Data ss:Type="String">Nedd4 family interacting protein 1</Data></Cell>
    <Cell ss:Index="5"><Data ss:Type="String">SIGNAL_TRANSDUCTION</Data></Cell>
   </Row>
   <Row>
    <Cell><Data ss:Type="String">MAP3K7</Data></Cell>
    <Cell><Data ss:Type="String">mitogen-activated protein kinase kinase kinase 7</Data></Cell>
    <Cell ss:Index="5"><Data ss:Type="String">SIGNAL_TRANSDUCTION</Data></Cell>
   </Row>
   <Row>
    <Cell><Data ss:Type="String">GPR68</Data></Cell>
    <Cell><Data ss:Type="String">G protein-coupled receptor 68</Data></Cell>
    <Cell ss:Index="5"><Data ss:Type="String">SIGNAL_TRANSDUCTION</Data></Cell>
   </Row>
   <Row>
    <Cell><Data ss:Type="String">RGS2</Data></Cell>
    <Cell><Data ss:Type="String">regulator of G-protein signalling 2, 24kDa</Data></Cell>
    <Cell ss:Index="5"><Data ss:Type="String">SIGNAL_TRANSDUCTION</Data></Cell>
   </Row>
   <Row>
    <Cell><Data ss:Type="String">XPR1</Data></Cell>
    <Cell><Data ss:Type="String">xenotropic and polytropic retrovirus receptor</Data></Cell>
    <Cell ss:Index="5"><Data ss:Type="String">SIGNAL_TRANSDUCTION</Data></Cell>
   </Row>
   <Row>
    <Cell><Data ss:Type="String">IL10RB</Data></Cell>
    <Cell><Data ss:Type="String">interleukin 10 receptor, beta</Data></Cell>
    <Cell ss:Index="5"><Data ss:Type="String">SIGNAL_TRANSDUCTION</Data></Cell>
   </Row>
   <Row>
    <Cell><Data ss:Type="String">MAPK13</Data></Cell>
    <Cell><Data ss:Type="String">mitogen-activated protein kinase 13</Data></Cell>
    <Cell ss:Index="5"><Data ss:Type="String">SIGNAL_TRANSDUCTION</Data></Cell>
   </Row>
   <Row>
    <Cell><Data ss:Type="String">CASP9</Data></Cell>
    <Cell><Data ss:Type="String">caspase 9, apoptosis-related cysteine peptidase</Data></Cell>
    <Cell ss:Index="5"><Data ss:Type="String">SIGNAL_TRANSDUCTION</Data></Cell>
   </Row>
   <Row>
    <Cell><Data ss:Type="String">CAPN5</Data></Cell>
    <Cell><Data ss:Type="String">calpain 5</Data></Cell>
    <Cell ss:Index="5"><Data ss:Type="String">SIGNAL_TRANSDUCTION</Data></Cell>
   </Row>
   <Row>
    <Cell><Data ss:Type="String">CDC42EP3</Data></Cell>
    <Cell><Data ss:Type="String">CDC42 effector protein (Rho GTPase binding) 3</Data></Cell>
    <Cell ss:Index="5"><Data ss:Type="String">SIGNAL_TRANSDUCTION</Data></Cell>
   </Row>
   <Row>
    <Cell><Data ss:Type="String">MPP1</Data></Cell>
    <Cell><Data ss:Type="String">membrane protein, palmitoylated 1, 55kDa</Data></Cell>
    <Cell ss:Index="5"><Data ss:Type="String">SIGNAL_TRANSDUCTION</Data></Cell>
   </Row>
   <Row>
    <Cell><Data ss:Type="String">BTG4</Data></Cell>
    <Cell><Data ss:Type="String">B-cell translocation gene 4</Data></Cell>
    <Cell ss:Index="6"><Data ss:Type="String">ANATOMICAL_STRUCTURE_DEVELOPMENT</Data></Cell>
    <Cell><Data ss:Type="String">MULTICELLULAR_ORGANISMAL_DEVELOPMENT</Data></Cell>
    <Cell><Data ss:Type="String">SYSTEM_DEVELOPMENT</Data></Cell>
   </Row>
   <Row>
    <Cell><Data ss:Type="String">COL11A1</Data></Cell>
    <Cell><Data ss:Type="String">collagen, type XI, alpha 1</Data></Cell>
    <Cell ss:Index="6"><Data ss:Type="String">ANATOMICAL_STRUCTURE_DEVELOPMENT</Data></Cell>
    <Cell><Data ss:Type="String">MULTICELLULAR_ORGANISMAL_DEVELOPMENT</Data></Cell>
    <Cell><Data ss:Type="String">SYSTEM_DEVELOPMENT</Data></Cell>
   </Row>
   <Row>
    <Cell><Data ss:Type="String">SPRY2</Data></Cell>
    <Cell><Data ss:Type="String">sprouty homolog 2 (Drosophila)</Data></Cell>
    <Cell ss:Index="6"><Data ss:Type="String">ANATOMICAL_STRUCTURE_DEVELOPMENT</Data></Cell>
    <Cell><Data ss:Type="String">MULTICELLULAR_ORGANISMAL_DEVELOPMENT</Data></Cell>
    <Cell><Data ss:Type="String">SYSTEM_DEVELOPMENT</Data></Cell>
   </Row>
   <Row>
    <Cell><Data ss:Type="String">PITX3</Data></Cell>
    <Cell><Data ss:Type="String">paired-like homeodomain transcription factor 3</Data></Cell>
    <Cell ss:Index="6"><Data ss:Type="String">ANATOMICAL_STRUCTURE_DEVELOPMENT</Data></Cell>
    <Cell><Data ss:Type="String">MULTICELLULAR_ORGANISMAL_DEVELOPMENT</Data></Cell>
    <Cell><Data ss:Type="String">SYSTEM_DEVELOPMENT</Data></Cell>
   </Row>
   <Row>
    <Cell><Data ss:Type="String">BNC1</Data></Cell>
    <Cell><Data ss:Type="String">basonuclin 1</Data></Cell>
    <Cell ss:Index="6"><Data ss:Type="String">ANATOMICAL_STRUCTURE_DEVELOPMENT</Data></Cell>
    <Cell><Data ss:Type="String">MULTICELLULAR_ORGANISMAL_DEVELOPMENT</Data></Cell>
    <Cell><Data ss:Type="String">SYSTEM_DEVELOPMENT</Data></Cell>
   </Row>
   <Row>
    <Cell><Data ss:Type="String">KRT19</Data></Cell>
    <Cell><Data ss:Type="String">keratin 19</Data></Cell>
    <Cell ss:Index="6"><Data ss:Type="String">ANATOMICAL_STRUCTURE_DEVELOPMENT</Data></Cell>
    <Cell><Data ss:Type="String">MULTICELLULAR_ORGANISMAL_DEVELOPMENT</Data></Cell>
    <Cell><Data ss:Type="String">SYSTEM_DEVELOPMENT</Data></Cell>
   </Row>
   <Row>
    <Cell><Data ss:Type="String">SIX1</Data></Cell>
    <Cell><Data ss:Type="String">sine oculis homeobox homolog 1 (Drosophila)</Data></Cell>
    <Cell ss:Index="6"><Data ss:Type="String">ANATOMICAL_STRUCTURE_DEVELOPMENT</Data></Cell>
    <Cell><Data ss:Type="String">MULTICELLULAR_ORGANISMAL_DEVELOPMENT</Data></Cell>
    <Cell><Data ss:Type="String">SYSTEM_DEVELOPMENT</Data></Cell>
   </Row>
   <Row>
    <Cell><Data ss:Type="String">HPCAL4</Data></Cell>
    <Cell><Data ss:Type="String">hippocalcin like 4</Data></Cell>
    <Cell ss:Index="6"><Data ss:Type="String">ANATOMICAL_STRUCTURE_DEVELOPMENT</Data></Cell>
    <Cell><Data ss:Type="String">MULTICELLULAR_ORGANISMAL_DEVELOPMENT</Data></Cell>
    <Cell><Data ss:Type="String">SYSTEM_DEVELOPMENT</Data></Cell>
   </Row>
   <Row>
    <Cell><Data ss:Type="String">ITM2B</Data></Cell>
    <Cell><Data ss:Type="String">integral membrane protein 2B</Data></Cell>
    <Cell ss:Index="6"><Data ss:Type="String">ANATOMICAL_STRUCTURE_DEVELOPMENT</Data></Cell>
    <Cell><Data ss:Type="String">MULTICELLULAR_ORGANISMAL_DEVELOPMENT</Data></Cell>
    <Cell><Data ss:Type="String">SYSTEM_DEVELOPMENT</Data></Cell>
   </Row>
   <Row>
    <Cell><Data ss:Type="String">PHOX2B</Data></Cell>
    <Cell><Data ss:Type="String">paired-like homeobox 2b</Data></Cell>
    <Cell ss:Index="6"><Data ss:Type="String">ANATOMICAL_STRUCTURE_DEVELOPMENT</Data></Cell>
    <Cell><Data ss:Type="String">MULTICELLULAR_ORGANISMAL_DEVELOPMENT</Data></Cell>
    <Cell><Data ss:Type="String">SYSTEM_DEVELOPMENT</Data></Cell>
   </Row>
   <Row>
    <Cell><Data ss:Type="String">CSF3</Data></Cell>
    <Cell><Data ss:Type="String">colony stimulating factor 3 (granulocyte)</Data></Cell>
    <Cell ss:Index="7"><Data ss:Type="String">MULTICELLULAR_ORGANISMAL_DEVELOPMENT</Data></Cell>
   </Row>
   <Row>
    <Cell><Data ss:Type="String">NUDC</Data></Cell>
    <Cell><Data ss:Type="String">nuclear distribution gene C homolog (A. nidulans)</Data></Cell>
    <Cell ss:Index="7"><Data ss:Type="String">MULTICELLULAR_ORGANISMAL_DEVELOPMENT</Data></Cell>
   </Row>
   <Row>
    <Cell><Data ss:Type="String">EN2</Data></Cell>
    <Cell><Data ss:Type="String">engrailed homolog 2</Data></Cell>
    <Cell ss:Index="7"><Data ss:Type="String">MULTICELLULAR_ORGANISMAL_DEVELOPMENT</Data></Cell>
   </Row>
   <Row>
    <Cell><Data ss:Type="String">HOXA1</Data></Cell>
    <Cell><Data ss:Type="String">homeobox A1</Data></Cell>
    <Cell ss:Index="7"><Data ss:Type="String">MULTICELLULAR_ORGANISMAL_DEVELOPMENT</Data></Cell>
   </Row>
   <Row>
    <Cell><Data ss:Type="String">PET112L</Data></Cell>
    <Cell><Data ss:Type="String">PET112-like (yeast)</Data></Cell>
    <Cell ss:Index="9"><Data ss:Type="String">CELLULAR_MACROMOLECULE_METABOLIC_PROCESS</Data></Cell>
    <Cell><Data ss:Type="String">PROTEIN_METABOLIC_PROCESS</Data></Cell>
    <Cell><Data ss:Type="String">CELLULAR_PROTEIN_METABOLIC_PROCESS</Data></Cell>
   </Row>
   <Row>
    <Cell><Data ss:Type="String">COX10</Data></Cell>
    <Cell><Data ss:Type="String">COX10 homolog, cytochrome c oxidase assembly protein, heme A: farnesyltransferase (yeast)</Data></Cell>
    <Cell ss:Index="9"><Data ss:Type="String">CELLULAR_MACROMOLECULE_METABOLIC_PROCESS</Data></Cell>
    <Cell><Data ss:Type="String">PROTEIN_METABOLIC_PROCESS</Data></Cell>
    <Cell><Data ss:Type="String">CELLULAR_PROTEIN_METABOLIC_PROCESS</Data></Cell>
   </Row>
   <Row>
    <Cell><Data ss:Type="String">CHST13</Data></Cell>
    <Cell><Data ss:Type="String">carbohydrate (chondroitin 4) sulfotransferase 13</Data></Cell>
    <Cell ss:Index="9"><Data ss:Type="String">CELLULAR_MACROMOLECULE_METABOLIC_PROCESS</Data></Cell>
    <Cell><Data ss:Type="String">PROTEIN_METABOLIC_PROCESS</Data></Cell>
    <Cell><Data ss:Type="String">CELLULAR_PROTEIN_METABOLIC_PROCESS</Data></Cell>
   </Row>
   <Row>
    <Cell><Data ss:Type="String">PDIA5</Data></Cell>
    <Cell><Data ss:Type="String">protein disulfide isomerase family A, member 5</Data></Cell>
    <Cell ss:Index="9"><Data ss:Type="String">CELLULAR_MACROMOLECULE_METABOLIC_PROCESS</Data></Cell>
    <Cell><Data ss:Type="String">PROTEIN_METABOLIC_PROCESS</Data></Cell>
    <Cell><Data ss:Type="String">CELLULAR_PROTEIN_METABOLIC_PROCESS</Data></Cell>
   </Row>
   <Row>
    <Cell><Data ss:Type="String">DNAJB6</Data></Cell>
    <Cell><Data ss:Type="String">DnaJ (Hsp40) homolog, subfamily B, member 6</Data></Cell>
    <Cell ss:Index="9"><Data ss:Type="String">CELLULAR_MACROMOLECULE_METABOLIC_PROCESS</Data></Cell>
    <Cell><Data ss:Type="String">PROTEIN_METABOLIC_PROCESS</Data></Cell>
    <Cell><Data ss:Type="String">CELLULAR_PROTEIN_METABOLIC_PROCESS</Data></Cell>
   </Row>
   <Row>
    <Cell><Data ss:Type="String">BAG2</Data></Cell>
    <Cell><Data ss:Type="String">BCL2-associated athanogene 2</Data></Cell>
    <Cell ss:Index="9"><Data ss:Type="String">CELLULAR_MACROMOLECULE_METABOLIC_PROCESS</Data></Cell>
    <Cell><Data ss:Type="String">PROTEIN_METABOLIC_PROCESS</Data></Cell>
    <Cell><Data ss:Type="String">CELLULAR_PROTEIN_METABOLIC_PROCESS</Data></Cell>
   </Row>
   <Row>
    <Cell><Data ss:Type="String">GJA4</Data></Cell>
    <Cell><Data ss:Type="String">gap junction protein, alpha 4, 37kDa (connexin 37)</Data></Cell>
    <Cell ss:Index="10"><Data ss:Type="String">PROTEIN_METABOLIC_PROCESS</Data></Cell>
   </Row>
   <Row>
    <Cell><Data ss:Type="String">GPX3</Data></Cell>
    <Cell><Data ss:Type="String">glutathione peroxidase 3 (plasma)</Data></Cell>
    <Cell ss:Index="10"><Data ss:Type="String">PROTEIN_METABOLIC_PROCESS</Data></Cell>
   </Row>
   <Row>
    <Cell><Data ss:Type="String">LLGL1</Data></Cell>
    <Cell><Data ss:Type="String">lethal giant larvae homolog 1 (Drosophila)</Data></Cell>
    <Cell ss:Index="10"><Data ss:Type="String">PROTEIN_METABOLIC_PROCESS</Data></Cell>
   </Row>
   <Row>
    <Cell><Data ss:Type="String">TCAP</Data></Cell>
    <Cell><Data ss:Type="String">titin-cap (telethonin)</Data></Cell>
    <Cell ss:Index="10"><Data ss:Type="String">PROTEIN_METABOLIC_PROCESS</Data></Cell>
   </Row>
   <Row>
    <Cell><Data ss:Type="String">BCL2</Data></Cell>
    <Cell><Data ss:Type="String">B-cell CLL/lymphoma 2</Data></Cell>
   </Row>
   <Row>
    <Cell><Data ss:Type="String">STIM2</Data></Cell>
    <Cell><Data ss:Type="String">stromal interaction molecule 2</Data></Cell>
   </Row>
   <Row>
    <Cell><Data ss:Type="String">TIMM23</Data></Cell>
    <Cell><Data ss:Type="String">translocase of inner mitochondrial membrane 23 homolog (yeast)</Data></Cell>
   </Row>
   <Row>
    <Cell><Data ss:Type="String">TOMM34</Data></Cell>
    <Cell><Data ss:Type="String">translocase of outer mitochondrial membrane 34</Data></Cell>
   </Row>
   <Row>
    <Cell><Data ss:Type="String">PEX3</Data></Cell>
    <Cell><Data ss:Type="String">peroxisomal biogenesis factor 3</Data></Cell>
   </Row>
   <Row>
    <Cell><Data ss:Type="String">SLC25A13</Data></Cell>
    <Cell><Data ss:Type="String">solute carrier family 25, member 13 (citrin)</Data></Cell>
   </Row>
   <Row>
    <Cell><Data ss:Type="String">TOM1</Data></Cell>
    <Cell><Data ss:Type="String">target of myb1 (chicken)</Data></Cell>
   </Row>
   <Row>
    <Cell><Data ss:Type="String">SNX3</Data></Cell>
    <Cell><Data ss:Type="String">sorting nexin 3</Data></Cell>
   </Row>
   <Row>
    <Cell><Data ss:Type="String">TNPO1</Data></Cell>
    <Cell><Data ss:Type="String">transportin 1</Data></Cell>
   </Row>
   <Row>
    <Cell><Data ss:Type="String">NUPL2</Data></Cell>
    <Cell><Data ss:Type="String">nucleoporin like 2</Data></Cell>
   </Row>
   <Row>
    <Cell><Data ss:Type="String">KCNA4</Data></Cell>
    <Cell><Data ss:Type="String">potassium voltage-gated channel, shaker-related subfamily, member 4</Data></Cell>
   </Row>
   <Row>
    <Cell><Data ss:Type="String">KCNK4</Data></Cell>
    <Cell><Data ss:Type="String">potassium channel, subfamily K, member 4</Data></Cell>
   </Row>
   <Row>
    <Cell><Data ss:Type="String">SLC1A7</Data></Cell>
    <Cell><Data ss:Type="String">solute carrier family 1 (glutamate transporter), member 7</Data></Cell>
   </Row>
   <Row>
    <Cell><Data ss:Type="String">SLCO2A1</Data></Cell>
    <Cell><Data ss:Type="String">solute carrier organic anion transporter family, member 2A1</Data></Cell>
   </Row>
   <Row>
    <Cell><Data ss:Type="String">H2AFY2</Data></Cell>
    <Cell><Data ss:Type="String">H2A histone family, member Y2</Data></Cell>
   </Row>
   <Row>
    <Cell><Data ss:Type="String">CGREF1</Data></Cell>
    <Cell><Data ss:Type="String">cell growth regulator with EF-hand domain 1</Data></Cell>
   </Row>
   <Row>
    <Cell><Data ss:Type="String">RARRES1</Data></Cell>
    <Cell><Data ss:Type="String">retinoic acid receptor responder (tazarotene induced) 1</Data></Cell>
   </Row>
   <Row>
    <Cell><Data ss:Type="String">HSP90B1</Data></Cell>
    <Cell><Data ss:Type="String">heat shock protein 90kDa beta (Grp94), member 1</Data></Cell>
   </Row>
   <Row>
    <Cell><Data ss:Type="String">GLO1</Data></Cell>
    <Cell><Data ss:Type="String">glyoxalase I</Data></Cell>
   </Row>
   <Row>
    <Cell><Data ss:Type="String">MYO18A</Data></Cell>
    <Cell><Data ss:Type="String">myosin XVIIIA</Data></Cell>
   </Row>
   <Row>
    <Cell><Data ss:Type="String">TXNDC5</Data></Cell>
    <Cell><Data ss:Type="String">thioredoxin domain containing 5</Data></Cell>
   </Row>
   <Row>
    <Cell><Data ss:Type="String">USH1C</Data></Cell>
    <Cell><Data ss:Type="String">Usher syndrome 1C (autosomal recessive, severe)</Data></Cell>
   </Row>
   <Row>
    <Cell><Data ss:Type="String">BSN</Data></Cell>
    <Cell><Data ss:Type="String">bassoon (presynaptic cytomatrix protein)</Data></Cell>
   </Row>
   <Row>
    <Cell><Data ss:Type="String">CNP</Data></Cell>
    <Cell><Data ss:Type="String">2',3'-cyclic nucleotide 3' phosphodiesterase</Data></Cell>
   </Row>
   <Row>
    <Cell><Data ss:Type="String">MIR16</Data></Cell>
    <Cell><Data ss:Type="String">-</Data></Cell>
   </Row>
   <Row>
    <Cell><Data ss:Type="String">CDC7</Data></Cell>
    <Cell><Data ss:Type="String">CDC7 cell division cycle 7 (S. cerevisiae)</Data></Cell>
   </Row>
   <Row>
    <Cell><Data ss:Type="String">FGFR1OP</Data></Cell>
    <Cell><Data ss:Type="String">FGFR1 oncogene partner</Data></Cell>
   </Row>
   <Row>
    <Cell><Data ss:Type="String">GGN</Data></Cell>
    <Cell><Data ss:Type="String">gametogenetin</Data></Cell>
   </Row>
   <Row>
    <Cell><Data ss:Type="String">IL13</Data></Cell>
    <Cell><Data ss:Type="String">interleukin 13</Data></Cell>
   </Row>
   <Row>
    <Cell><Data ss:Type="String">PCNA</Data></Cell>
    <Cell><Data ss:Type="String">proliferating cell nuclear antigen</Data></Cell>
   </Row>
   <Row>
    <Cell><Data ss:Type="String">HERPUD1</Data></Cell>
    <Cell><Data ss:Type="String">homocysteine-inducible, endoplasmic reticulum stress-inducible, ubiquitin-like domain member 1</Data></Cell>
   </Row>
   <Row>
    <Cell><Data ss:Type="String">KIF23</Data></Cell>
    <Cell><Data ss:Type="String">kinesin family member 23</Data></Cell>
   </Row>
   <Row>
    <Cell><Data ss:Type="String">NDE1</Data></Cell>
    <Cell><Data ss:Type="String">nudE nuclear distribution gene E homolog 1 (A. nidulans)</Data></Cell>
   </Row>
   <Row>
    <Cell><Data ss:Type="String">NDRG1</Data></Cell>
    <Cell><Data ss:Type="String">N-myc downstream regulated gene 1</Data></Cell>
   </Row>
   <Row>
    <Cell><Data ss:Type="String">SEMA7A</Data></Cell>
    <Cell><Data ss:Type="String">semaphorin 7A, GPI membrane anchor (John Milton Hagen blood group)</Data></Cell>
   </Row>
   <Row>
    <Cell><Data ss:Type="String">IL24</Data></Cell>
    <Cell><Data ss:Type="String">interleukin 24</Data></Cell>
   </Row>
   <Row>
    <Cell><Data ss:Type="String">MRPS30</Data></Cell>
    <Cell><Data ss:Type="String">mitochondrial ribosomal protein S30</Data></Cell>
   </Row>
   <Row>
    <Cell><Data ss:Type="String">GALNT5</Data></Cell>
    <Cell><Data ss:Type="String">UDP-N-acetyl-alpha-D-galactosamine:polypeptide N-acetylgalactosaminyltransferase 5 (GalNAc-T5)</Data></Cell>
   </Row>
   <Row>
    <Cell><Data ss:Type="String">EFNA1</Data></Cell>
    <Cell><Data ss:Type="String">ephrin-A1</Data></Cell>
   </Row>
   <Row>
    <Cell><Data ss:Type="String">PCDH8</Data></Cell>
    <Cell><Data ss:Type="String">protocadherin 8</Data></Cell>
   </Row>
   <Row>
    <Cell><Data ss:Type="String">BCKDK</Data></Cell>
    <Cell><Data ss:Type="String">branched chain ketoacid dehydrogenase kinase</Data></Cell>
   </Row>
   <Row>
    <Cell><Data ss:Type="String">FAH</Data></Cell>
    <Cell><Data ss:Type="String">fumarylacetoacetate hydrolase (fumarylacetoacetase)</Data></Cell>
   </Row>
   <Row>
    <Cell><Data ss:Type="String">ADI1</Data></Cell>
    <Cell><Data ss:Type="String">acireductone dioxygenase 1</Data></Cell>
   </Row>
   <Row>
    <Cell><Data ss:Type="String">DLG7</Data></Cell>
    <Cell><Data ss:Type="String">discs, large homolog 7 (Drosophila)</Data></Cell>
   </Row>
   <Row>
    <Cell><Data ss:Type="String">STRN3</Data></Cell>
    <Cell><Data ss:Type="String">striatin, calmodulin binding protein 3</Data></Cell>
   </Row>
   <Row>
    <Cell><Data ss:Type="String">UQCRH</Data></Cell>
    <Cell><Data ss:Type="String">ubiquinol-cytochrome c reductase hinge protein</Data></Cell>
   </Row>
   <Row>
    <Cell><Data ss:Type="String">GFPT1</Data></Cell>
    <Cell><Data ss:Type="String">glutamine-fructose-6-phosphate transaminase 1</Data></Cell>
   </Row>
   <Row>
    <Cell><Data ss:Type="String">RABIF</Data></Cell>
    <Cell><Data ss:Type="String">RAB interacting factor</Data></Cell>
   </Row>
   <Row>
    <Cell><Data ss:Type="String">PVRL2</Data></Cell>
    <Cell><Data ss:Type="String">poliovirus receptor-related 2 (herpesvirus entry mediator B)</Data></Cell>
   </Row>
   <Row>
    <Cell><Data ss:Type="String">PPFIA2</Data></Cell>
    <Cell><Data ss:Type="String">protein tyrosine phosphatase, receptor type, f polypeptide (PTPRF), interacting protein (liprin), alpha 2</Data></Cell>
   </Row>
   <Row>
    <Cell><Data ss:Type="String">CRY1</Data></Cell>
    <Cell><Data ss:Type="String">cryptochrome 1 (photolyase-like)</Data></Cell>
   </Row>
   <Row>
    <Cell><Data ss:Type="String">ABC1</Data></Cell>
    <Cell><Data ss:Type="String">-</Data></Cell>
   </Row>
   <Row>
    <Cell><Data ss:Type="String">ACADL</Data></Cell>
    <Cell><Data ss:Type="String">acyl-Coenzyme A dehydrogenase, long chain</Data></Cell>
   </Row>
   <Row>
    <Cell><Data ss:Type="String">ACAT1</Data></Cell>
    <Cell><Data ss:Type="String">acetyl-Coenzyme A acetyltransferase 1 (acetoacetyl Coenzyme A thiolase)</Data></Cell>
   </Row>
   <Row>
    <Cell><Data ss:Type="String">ACTL7B</Data></Cell>
    <Cell><Data ss:Type="String">actin-like 7B</Data></Cell>
   </Row>
   <Row>
    <Cell><Data ss:Type="String">ADCY5</Data></Cell>
    <Cell><Data ss:Type="String">adenylate cyclase 5</Data></Cell>
   </Row>
   <Row>
    <Cell><Data ss:Type="String">AGPAT3</Data></Cell>
    <Cell><Data ss:Type="String">1-acylglycerol-3-phosphate O-acyltransferase 3</Data></Cell>
   </Row>
   <Row>
    <Cell><Data ss:Type="String">AGTPBP1</Data></Cell>
    <Cell><Data ss:Type="String">ATP/GTP binding protein 1</Data></Cell>
   </Row>
   <Row>
    <Cell><Data ss:Type="String">AHSA2</Data></Cell>
    <Cell><Data ss:Type="String">AHA1, activator of heat shock 90kDa protein ATPase homolog 2 (yeast)</Data></Cell>
   </Row>
   <Row>
    <Cell><Data ss:Type="String">AIG1</Data></Cell>
    <Cell><Data ss:Type="String">androgen-induced 1</Data></Cell>
   </Row>
   <Row>
    <Cell><Data ss:Type="String">AKAP13</Data></Cell>
    <Cell><Data ss:Type="String">A kinase (PRKA) anchor protein 13</Data></Cell>
   </Row>
   <Row>
    <Cell><Data ss:Type="String">AMID</Data></Cell>
    <Cell><Data ss:Type="String">apoptosis-inducing factor (AIF)-like mitochondrion-associated inducer of death</Data></Cell>
   </Row>
   <Row>
    <Cell><Data ss:Type="String">ATPBD1B</Data></Cell>
    <Cell><Data ss:Type="String">ATP binding domain 1 family, member B</Data></Cell>
   </Row>
   <Row>
    <Cell><Data ss:Type="String">BCAP29</Data></Cell>
    <Cell><Data ss:Type="String">B-cell receptor-associated protein 29</Data></Cell>
   </Row>
   <Row>
    <Cell><Data ss:Type="String">BCAS4</Data></Cell>
    <Cell><Data ss:Type="String">breast carcinoma amplified sequence 4</Data></Cell>
   </Row>
   <Row>
    <Cell><Data ss:Type="String">BCAT2</Data></Cell>
    <Cell><Data ss:Type="String">branched chain aminotransferase 2, mitochondrial</Data></Cell>
   </Row>
   <Row>
    <Cell><Data ss:Type="String">BLOC1S1</Data></Cell>
    <Cell><Data ss:Type="String">biogenesis of lysosome-related organelles complex-1, subunit 1</Data></Cell>
   </Row>
   <Row>
    <Cell><Data ss:Type="String">BRDT</Data></Cell>
    <Cell><Data ss:Type="String">bromodomain, testis-specific</Data></Cell>
   </Row>
   <Row>
    <Cell><Data ss:Type="String">C10ORF4</Data></Cell>
    <Cell><Data ss:Type="String">chromosome 10 open reading frame 4</Data></Cell>
   </Row>
   <Row>
    <Cell><Data ss:Type="String">C11ORF45</Data></Cell>
    <Cell><Data ss:Type="String">chromosome 11 open reading frame 45</Data></Cell>
   </Row>
   <Row>
    <Cell><Data ss:Type="String">C12ORF30</Data></Cell>
    <Cell><Data ss:Type="String">chromosome 12 open reading frame 30</Data></Cell>
   </Row>
   <Row>
    <Cell><Data ss:Type="String">C14ORF166</Data></Cell>
    <Cell><Data ss:Type="String">chromosome 14 open reading frame 166</Data></Cell>
   </Row>
   <Row>
    <Cell><Data ss:Type="String">C14ORF24</Data></Cell>
    <Cell><Data ss:Type="String">chromosome 14 open reading frame 24</Data></Cell>
   </Row>
   <Row>
    <Cell><Data ss:Type="String">C14ORF44</Data></Cell>
    <Cell><Data ss:Type="String">chromosome 14 open reading frame 44</Data></Cell>
   </Row>
   <Row>
    <Cell><Data ss:Type="String">C14ORF80</Data></Cell>
    <Cell><Data ss:Type="String">chromosome 14 open reading frame 80</Data></Cell>
   </Row>
   <Row>
    <Cell><Data ss:Type="String">C16ORF48</Data></Cell>
    <Cell><Data ss:Type="String">chromosome 16 open reading frame 48</Data></Cell>
   </Row>
   <Row>
    <Cell><Data ss:Type="String">C17ORF48</Data></Cell>
    <Cell><Data ss:Type="String">chromosome 17 open reading frame 48</Data></Cell>
   </Row>
   <Row>
    <Cell><Data ss:Type="String">C18ORF1</Data></Cell>
    <Cell><Data ss:Type="String">chromosome 18 open reading frame 1</Data></Cell>
   </Row>
   <Row>
    <Cell><Data ss:Type="String">C18ORF43</Data></Cell>
    <Cell><Data ss:Type="String">chromosome 18 open reading frame 43</Data></Cell>
   </Row>
   <Row>
    <Cell><Data ss:Type="String">C1ORF174</Data></Cell>
    <Cell><Data ss:Type="String">chromosome 1 open reading frame 174</Data></Cell>
   </Row>
   <Row>
    <Cell><Data ss:Type="String">C1ORF83</Data></Cell>
    <Cell><Data ss:Type="String">chromosome 1 open reading frame 83</Data></Cell>
   </Row>
   <Row>
    <Cell><Data ss:Type="String">C1ORF88</Data></Cell>
    <Cell><Data ss:Type="String">chromosome 1 open reading frame 88</Data></Cell>
   </Row>
   <Row>
    <Cell><Data ss:Type="String">C3ORF19</Data></Cell>
    <Cell><Data ss:Type="String">chromosome 3 open reading frame 19</Data></Cell>
   </Row>
   <Row>
    <Cell><Data ss:Type="String">C4ORF8</Data></Cell>
    <Cell><Data ss:Type="String">chromosome 4 open reading frame 8</Data></Cell>
   </Row>
   <Row>
    <Cell><Data ss:Type="String">C6ORF199</Data></Cell>
    <Cell><Data ss:Type="String">chromosome 6 open reading frame 199</Data></Cell>
   </Row>
   <Row>
    <Cell><Data ss:Type="String">C6ORF62</Data></Cell>
    <Cell><Data ss:Type="String">chromosome 6 open reading frame 62</Data></Cell>
   </Row>
   <Row>
    <Cell><Data ss:Type="String">C6ORF72</Data></Cell>
    <Cell><Data ss:Type="String">chromosome 6 open reading frame 72</Data></Cell>
   </Row>
   <Row>
    <Cell><Data ss:Type="String">C8ORF76</Data></Cell>
    <Cell><Data ss:Type="String">chromosome 8 open reading frame 76</Data></Cell>
   </Row>
   <Row>
    <Cell><Data ss:Type="String">C9ORF127</Data></Cell>
    <Cell><Data ss:Type="String">chromosome 9 open reading frame 127</Data></Cell>
   </Row>
   <Row>
    <Cell><Data ss:Type="String">C9ORF142</Data></Cell>
    <Cell><Data ss:Type="String">chromosome 9 open reading frame 142</Data></Cell>
   </Row>
   <Row>
    <Cell><Data ss:Type="String">CALM1</Data></Cell>
    <Cell><Data ss:Type="String">calmodulin 1 (phosphorylase kinase, delta)</Data></Cell>
   </Row>
   <Row>
    <Cell><Data ss:Type="String">CCAR1</Data></Cell>
    <Cell><Data ss:Type="String">cell division cycle and apoptosis regulator 1</Data></Cell>
   </Row>
   <Row>
    <Cell><Data ss:Type="String">CCDC37</Data></Cell>
    <Cell><Data ss:Type="String">coiled-coil domain containing 37</Data></Cell>
   </Row>
   <Row>
    <Cell><Data ss:Type="String">CCDC55</Data></Cell>
    <Cell><Data ss:Type="String">coiled-coil domain containing 55</Data></Cell>
   </Row>
   <Row>
    <Cell><Data ss:Type="String">CCDC74A</Data></Cell>
    <Cell><Data ss:Type="String">coiled-coil domain containing 74A</Data></Cell>
   </Row>
   <Row>
    <Cell><Data ss:Type="String">CCDC74B</Data></Cell>
    <Cell><Data ss:Type="String">coiled-coil domain containing 74B</Data></Cell>
   </Row>
   <Row>
    <Cell><Data ss:Type="String">CCNJ</Data></Cell>
    <Cell><Data ss:Type="String">cyclin J</Data></Cell>
   </Row>
   <Row>
    <Cell><Data ss:Type="String">CD44</Data></Cell>
    <Cell><Data ss:Type="String">CD44 molecule (Indian blood group)</Data></Cell>
   </Row>
   <Row>
    <Cell><Data ss:Type="String">CELSR2</Data></Cell>
    <Cell><Data ss:Type="String">cadherin, EGF LAG seven-pass G-type receptor 2 (flamingo homolog, Drosophila)</Data></Cell>
   </Row>
   <Row>
    <Cell><Data ss:Type="String">CGNL1</Data></Cell>
    <Cell><Data ss:Type="String">cingulin-like 1</Data></Cell>
   </Row>
   <Row>
    <Cell><Data ss:Type="String">CHMP4B</Data></Cell>
    <Cell><Data ss:Type="String">chromatin modifying protein 4B</Data></Cell>
   </Row>
   <Row>
    <Cell><Data ss:Type="String">CKAP4</Data></Cell>
    <Cell><Data ss:Type="String">cytoskeleton-associated protein 4</Data></Cell>
   </Row>
   <Row>
    <Cell><Data ss:Type="String">CNOT2</Data></Cell>
    <Cell><Data ss:Type="String">CCR4-NOT transcription complex, subunit 2</Data></Cell>
   </Row>
   <Row>
    <Cell><Data ss:Type="String">COG6</Data></Cell>
    <Cell><Data ss:Type="String">component of oligomeric golgi complex 6</Data></Cell>
   </Row>
   <Row>
    <Cell><Data ss:Type="String">COMMD2</Data></Cell>
    <Cell><Data ss:Type="String">COMM domain containing 2</Data></Cell>
   </Row>
   <Row>
    <Cell><Data ss:Type="String">CPE</Data></Cell>
    <Cell><Data ss:Type="String">carboxypeptidase E</Data></Cell>
   </Row>
   <Row>
    <Cell><Data ss:Type="String">CPNE2</Data></Cell>
    <Cell><Data ss:Type="String">copine II</Data></Cell>
   </Row>
   <Row>
    <Cell><Data ss:Type="String">CRTAP</Data></Cell>
    <Cell><Data ss:Type="String">cartilage associated protein</Data></Cell>
   </Row>
   <Row>
    <Cell><Data ss:Type="String">CRYGN</Data></Cell>
    <Cell><Data ss:Type="String">crystallin, gamma N</Data></Cell>
   </Row>
   <Row>
    <Cell><Data ss:Type="String">CSPG3</Data></Cell>
    <Cell><Data ss:Type="String">chondroitin sulfate proteoglycan 3 (neurocan)</Data></Cell>
   </Row>
   <Row>
    <Cell><Data ss:Type="String">CST1</Data></Cell>
    <Cell><Data ss:Type="String">cystatin SN</Data></Cell>
   </Row>
   <Row>
    <Cell><Data ss:Type="String">CTNNA1</Data></Cell>
    <Cell><Data ss:Type="String">catenin (cadherin-associated protein), alpha 1, 102kDa</Data></Cell>
   </Row>
   <Row>
    <Cell><Data ss:Type="String">CTSL2</Data></Cell>
    <Cell><Data ss:Type="String">cathepsin L2</Data></Cell>
   </Row>
   <Row>
    <Cell><Data ss:Type="String">DAB1</Data></Cell>
    <Cell><Data ss:Type="String">disabled homolog 1 (Drosophila)</Data></Cell>
   </Row>
   <Row>
    <Cell><Data ss:Type="String">DCLRE1C</Data></Cell>
    <Cell><Data ss:Type="String">DNA cross-link repair 1C (PSO2 homolog, S. cerevisiae)</Data></Cell>
   </Row>
   <Row>
    <Cell><Data ss:Type="String">DGKI</Data></Cell>
    <Cell><Data ss:Type="String">diacylglycerol kinase, iota</Data></Cell>
   </Row>
   <Row>
    <Cell><Data ss:Type="String">DNAJC5G</Data></Cell>
    <Cell><Data ss:Type="String">DnaJ (Hsp40) homolog, subfamily C, member 5 gamma</Data></Cell>
   </Row>
   <Row>
    <Cell><Data ss:Type="String">DNM2</Data></Cell>
    <Cell><Data ss:Type="String">dynamin 2</Data></Cell>
   </Row>
   <Row>
    <Cell><Data ss:Type="String">DSCR2</Data></Cell>
    <Cell><Data ss:Type="String">Down syndrome critical region gene 2</Data></Cell>
   </Row>
   <Row>
    <Cell><Data ss:Type="String">DSU</Data></Cell>
    <Cell><Data ss:Type="String">-</Data></Cell>
   </Row>
   <Row>
    <Cell><Data ss:Type="String">DUS2L</Data></Cell>
    <Cell><Data ss:Type="String">dihydrouridine synthase 2-like, SMM1 homolog (S. cerevisiae)</Data></Cell>
   </Row>
   <Row>
    <Cell><Data ss:Type="String">DYM</Data></Cell>
    <Cell><Data ss:Type="String">dymeclin</Data></Cell>
   </Row>
   <Row>
    <Cell><Data ss:Type="String">DYNLRB2</Data></Cell>
    <Cell><Data ss:Type="String">dynein, light chain, roadblock-type 2</Data></Cell>
   </Row>
   <Row>
    <Cell><Data ss:Type="String">ELAC2</Data></Cell>
    <Cell><Data ss:Type="String">elaC homolog 2 (E. coli)</Data></Cell>
   </Row>
   <Row>
    <Cell><Data ss:Type="String">ELOVL4</Data></Cell>
    <Cell><Data ss:Type="String">elongation of very long chain fatty acids (FEN1/Elo2, SUR4/Elo3, yeast)-like 4</Data></Cell>
   </Row>
   <Row>
    <Cell><Data ss:Type="String">ENTPD5</Data></Cell>
    <Cell><Data ss:Type="String">ectonucleoside triphosphate diphosphohydrolase 5</Data></Cell>
   </Row>
   <Row>
    <Cell><Data ss:Type="String">FA2H</Data></Cell>
    <Cell><Data ss:Type="String">fatty acid 2-hydroxylase</Data></Cell>
   </Row>
   <Row>
    <Cell><Data ss:Type="String">FAIM</Data></Cell>
    <Cell><Data ss:Type="String">Fas apoptotic inhibitory molecule</Data></Cell>
   </Row>
   <Row>
    <Cell><Data ss:Type="String">FAM14A</Data></Cell>
    <Cell><Data ss:Type="String">family with sequence similarity 14, member A</Data></Cell>
   </Row>
   <Row>
    <Cell><Data ss:Type="String">FAM5B</Data></Cell>
    <Cell><Data ss:Type="String">family with sequence similarity 5, member B</Data></Cell>
   </Row>
   <Row>
    <Cell><Data ss:Type="String">FAM82C</Data></Cell>
    <Cell><Data ss:Type="String">family with sequence similarity 82, member C</Data></Cell>
   </Row>
   <Row>
    <Cell><Data ss:Type="String">FBXO28</Data></Cell>
    <Cell><Data ss:Type="String">F-box protein 28</Data></Cell>
   </Row>
   <Row>
    <Cell><Data ss:Type="String">FIGN</Data></Cell>
    <Cell><Data ss:Type="String">fidgetin</Data></Cell>
   </Row>
   <Row>
    <Cell><Data ss:Type="String">FLCN</Data></Cell>
    <Cell><Data ss:Type="String">folliculin</Data></Cell>
   </Row>
   <Row>
    <Cell><Data ss:Type="String">FLJ10815</Data></Cell>
    <Cell><Data ss:Type="String">-</Data></Cell>
   </Row>
   <Row>
    <Cell><Data ss:Type="String">FLJ23588</Data></Cell>
    <Cell><Data ss:Type="String">-</Data></Cell>
   </Row>
   <Row>
    <Cell><Data ss:Type="String">FRMD5</Data></Cell>
    <Cell><Data ss:Type="String">FERM domain containing 5</Data></Cell>
   </Row>
   <Row>
    <Cell><Data ss:Type="String">FTMT</Data></Cell>
    <Cell><Data ss:Type="String">ferritin mitochondrial</Data></Cell>
   </Row>
   <Row>
    <Cell><Data ss:Type="String">FUS</Data></Cell>
    <Cell><Data ss:Type="String">fusion (involved in t(12;16) in malignant liposarcoma)</Data></Cell>
   </Row>
   <Row>
    <Cell><Data ss:Type="String">FXYD4</Data></Cell>
    <Cell><Data ss:Type="String">FXYD domain containing ion transport regulator 4</Data></Cell>
   </Row>
   <Row>
    <Cell><Data ss:Type="String">GALNT12</Data></Cell>
    <Cell><Data ss:Type="String">UDP-N-acetyl-alpha-D-galactosamine:polypeptide N-acetylgalactosaminyltransferase 12 (GalNAc-T12)</Data></Cell>
   </Row>
   <Row>
    <Cell><Data ss:Type="String">GALNTL4</Data></Cell>
    <Cell><Data ss:Type="String">UDP-N-acetyl-alpha-D-galactosamine:polypeptide N-acetylgalactosaminyltransferase-like 4</Data></Cell>
   </Row>
   <Row>
    <Cell><Data ss:Type="String">GDEP</Data></Cell>
    <Cell><Data ss:Type="String">-</Data></Cell>
   </Row>
   <Row>
    <Cell><Data ss:Type="String">GDF3</Data></Cell>
    <Cell><Data ss:Type="String">growth differentiation factor 3</Data></Cell>
   </Row>
   <Row>
    <Cell><Data ss:Type="String">GJB7</Data></Cell>
    <Cell><Data ss:Type="String">gap junction protein, beta 7</Data></Cell>
   </Row>
   <Row>
    <Cell><Data ss:Type="String">GNMT</Data></Cell>
    <Cell><Data ss:Type="String">glycine N-methyltransferase</Data></Cell>
   </Row>
   <Row>
    <Cell><Data ss:Type="String">GOLPH2</Data></Cell>
    <Cell><Data ss:Type="String">golgi phosphoprotein 2</Data></Cell>
   </Row>
   <Row>
    <Cell><Data ss:Type="String">GPC5</Data></Cell>
    <Cell><Data ss:Type="String">glypican 5</Data></Cell>
   </Row>
   <Row>
    <Cell><Data ss:Type="String">HAVCR2</Data></Cell>
    <Cell><Data ss:Type="String">hepatitis A virus cellular receptor 2</Data></Cell>
   </Row>
   <Row>
    <Cell><Data ss:Type="String">HHAT</Data></Cell>
    <Cell><Data ss:Type="String">hedgehog acyltransferase</Data></Cell>
   </Row>
   <Row>
    <Cell><Data ss:Type="String">HIST2H2BE</Data></Cell>
    <Cell><Data ss:Type="String">histone cluster 2, H2be</Data></Cell>
   </Row>
   <Row>
    <Cell><Data ss:Type="String">HKR1</Data></Cell>
    <Cell><Data ss:Type="String">GLI-Kruppel family member HKR1</Data></Cell>
   </Row>
   <Row>
    <Cell><Data ss:Type="String">HOXB4</Data></Cell>
    <Cell><Data ss:Type="String">homeobox B4</Data></Cell>
   </Row>
   <Row>
    <Cell><Data ss:Type="String">HOXD8</Data></Cell>
    <Cell><Data ss:Type="String">homeobox D8</Data></Cell>
   </Row>
   <Row>
    <Cell><Data ss:Type="String">HSPC268</Data></Cell>
    <Cell><Data ss:Type="String">-</Data></Cell>
   </Row>
   <Row>
    <Cell><Data ss:Type="String">ICA1</Data></Cell>
    <Cell><Data ss:Type="String">islet cell autoantigen 1, 69kDa</Data></Cell>
   </Row>
   <Row>
    <Cell><Data ss:Type="String">ICAM3</Data></Cell>
    <Cell><Data ss:Type="String">intercellular adhesion molecule 3</Data></Cell>
   </Row>
   <Row>
    <Cell><Data ss:Type="String">ICOS</Data></Cell>
    <Cell><Data ss:Type="String">inducible T-cell co-stimulator</Data></Cell>
   </Row>
   <Row>
    <Cell><Data ss:Type="String">IGF2BP1</Data></Cell>
    <Cell><Data ss:Type="String">insulin-like growth factor 2 mRNA binding protein 1</Data></Cell>
   </Row>
   <Row>
    <Cell><Data ss:Type="String">INSIG2</Data></Cell>
    <Cell><Data ss:Type="String">insulin induced gene 2</Data></Cell>
   </Row>
   <Row>
    <Cell><Data ss:Type="String">JAGN1</Data></Cell>
    <Cell><Data ss:Type="String">jagunal homolog 1 (Drosophila)</Data></Cell>
   </Row>
   <Row>
    <Cell><Data ss:Type="String">JMJD1A</Data></Cell>
    <Cell><Data ss:Type="String">jumonji domain containing 1A</Data></Cell>
   </Row>
   <Row>
    <Cell><Data ss:Type="String">KBTBD3</Data></Cell>
    <Cell><Data ss:Type="String">kelch repeat and BTB (POZ) domain containing 3</Data></Cell>
   </Row>
   <Row>
    <Cell><Data ss:Type="String">KCTD4</Data></Cell>
    <Cell><Data ss:Type="String">potassium channel tetramerisation domain containing 4</Data></Cell>
   </Row>
   <Row>
    <Cell><Data ss:Type="String">KIAA0265</Data></Cell>
    <Cell><Data ss:Type="String">-</Data></Cell>
   </Row>
   <Row>
    <Cell><Data ss:Type="String">KIAA0895</Data></Cell>
    <Cell><Data ss:Type="String">-</Data></Cell>
   </Row>
   <Row>
    <Cell><Data ss:Type="String">LEMD2</Data></Cell>
    <Cell><Data ss:Type="String">LEM domain containing 2</Data></Cell>
   </Row>
   <Row>
    <Cell><Data ss:Type="String">LGR6</Data></Cell>
    <Cell><Data ss:Type="String">leucine-rich repeat-containing G protein-coupled receptor 6</Data></Cell>
   </Row>
   <Row>
    <Cell><Data ss:Type="String">LOC112714</Data></Cell>
    <Cell><Data ss:Type="String">-</Data></Cell>
   </Row>
   <Row>
    <Cell><Data ss:Type="String">LOC133308</Data></Cell>
    <Cell><Data ss:Type="String">-</Data></Cell>
   </Row>
   <Row>
    <Cell><Data ss:Type="String">LOC89944</Data></Cell>
    <Cell><Data ss:Type="String">-</Data></Cell>
   </Row>
   <Row>
    <Cell><Data ss:Type="String">LRRC3B</Data></Cell>
    <Cell><Data ss:Type="String">leucine rich repeat containing 3B</Data></Cell>
   </Row>
   <Row>
    <Cell><Data ss:Type="String">LRRC56</Data></Cell>
    <Cell><Data ss:Type="String">leucine rich repeat containing 56</Data></Cell>
   </Row>
   <Row>
    <Cell><Data ss:Type="String">LY6D</Data></Cell>
    <Cell><Data ss:Type="String">lymphocyte antigen 6 complex, locus D</Data></Cell>
   </Row>
   <Row>
    <Cell><Data ss:Type="String">MANEA</Data></Cell>
    <Cell><Data ss:Type="String">mannosidase, endo-alpha</Data></Cell>
   </Row>
   <Row>
    <Cell><Data ss:Type="String">MAT2A</Data></Cell>
    <Cell><Data ss:Type="String">methionine adenosyltransferase II, alpha</Data></Cell>
   </Row>
   <Row>
    <Cell><Data ss:Type="String">MATR3</Data></Cell>
    <Cell><Data ss:Type="String">matrin 3</Data></Cell>
   </Row>
   <Row>
    <Cell><Data ss:Type="String">MED9</Data></Cell>
    <Cell><Data ss:Type="String">mediator of RNA polymerase II transcription, subunit 9 homolog (S. cerevisiae)</Data></Cell>
   </Row>
   <Row>
    <Cell><Data ss:Type="String">MGC14376</Data></Cell>
    <Cell><Data ss:Type="String">-</Data></Cell>
   </Row>
   <Row>
    <Cell><Data ss:Type="String">MGC33648</Data></Cell>
    <Cell><Data ss:Type="String">-</Data></Cell>
   </Row>
   <Row>
    <Cell><Data ss:Type="String">MGC4172</Data></Cell>
    <Cell><Data ss:Type="String">-</Data></Cell>
   </Row>
   <Row>
    <Cell><Data ss:Type="String">MGC50559</Data></Cell>
    <Cell><Data ss:Type="String">-</Data></Cell>
   </Row>
   <Row>
    <Cell><Data ss:Type="String">MGC50811</Data></Cell>
    <Cell><Data ss:Type="String">-</Data></Cell>
   </Row>
   <Row>
    <Cell><Data ss:Type="String">MKL1</Data></Cell>
    <Cell><Data ss:Type="String">megakaryoblastic leukemia (translocation) 1</Data></Cell>
   </Row>
   <Row>
    <Cell><Data ss:Type="String">MLF1IP</Data></Cell>
    <Cell><Data ss:Type="String">MLF1 interacting protein</Data></Cell>
   </Row>
   <Row>
    <Cell><Data ss:Type="String">MRPL1</Data></Cell>
    <Cell><Data ss:Type="String">mitochondrial ribosomal protein L1</Data></Cell>
   </Row>
   <Row>
    <Cell><Data ss:Type="String">MRPL42</Data></Cell>
    <Cell><Data ss:Type="String">mitochondrial ribosomal protein L42</Data></Cell>
   </Row>
   <Row>
    <Cell><Data ss:Type="String">MT1G</Data></Cell>
    <Cell><Data ss:Type="String">metallothionein 1G</Data></Cell>
   </Row>
   <Row>
    <Cell><Data ss:Type="String">NDUFA7</Data></Cell>
    <Cell><Data ss:Type="String">NADH dehydrogenase (ubiquinone) 1 alpha subcomplex, 7, 14.5kDa</Data></Cell>
   </Row>
   <Row>
    <Cell><Data ss:Type="String">NEK9</Data></Cell>
    <Cell><Data ss:Type="String">NIMA (never in mitosis gene a)- related kinase 9</Data></Cell>
   </Row>
   <Row>
    <Cell><Data ss:Type="String">NELL2</Data></Cell>
    <Cell><Data ss:Type="String">NEL-like 2 (chicken)</Data></Cell>
   </Row>
   <Row>
    <Cell><Data ss:Type="String">NHLRC2</Data></Cell>
    <Cell><Data ss:Type="String">NHL repeat containing 2</Data></Cell>
   </Row>
   <Row>
    <Cell><Data ss:Type="String">NKTR</Data></Cell>
    <Cell><Data ss:Type="String">natural killer-tumor recognition sequence</Data></Cell>
   </Row>
   <Row>
    <Cell><Data ss:Type="String">NOL9</Data></Cell>
    <Cell><Data ss:Type="String">nucleolar protein 9</Data></Cell>
   </Row>
   <Row>
    <Cell><Data ss:Type="String">NTN4</Data></Cell>
    <Cell><Data ss:Type="String">netrin 4</Data></Cell>
   </Row>
   <Row>
    <Cell><Data ss:Type="String">NXPH4</Data></Cell>
    <Cell><Data ss:Type="String">neurexophilin 4</Data></Cell>
   </Row>
   <Row>
    <Cell><Data ss:Type="String">PAQR9</Data></Cell>
    <Cell><Data ss:Type="String">progestin and adipoQ receptor family member IX</Data></Cell>
   </Row>
   <Row>
    <Cell><Data ss:Type="String">PDCL</Data></Cell>
    <Cell><Data ss:Type="String">phosducin-like</Data></Cell>
   </Row>
   <Row>
    <Cell><Data ss:Type="String">PDRG1</Data></Cell>
    <Cell><Data ss:Type="String">p53 and DNA damage regulated 1</Data></Cell>
   </Row>
   <Row>
    <Cell><Data ss:Type="String">PH-4</Data></Cell>
    <Cell><Data ss:Type="String">-</Data></Cell>
   </Row>
   <Row>
    <Cell><Data ss:Type="String">PHCA</Data></Cell>
    <Cell><Data ss:Type="String">phytoceramidase, alkaline</Data></Cell>
   </Row>
   <Row>
    <Cell><Data ss:Type="String">PNRC2</Data></Cell>
    <Cell><Data ss:Type="String">proline-rich nuclear receptor coactivator 2</Data></Cell>
   </Row>
   <Row>
    <Cell><Data ss:Type="String">POLR2J2</Data></Cell>
    <Cell><Data ss:Type="String">-</Data></Cell>
   </Row>
   <Row>
    <Cell><Data ss:Type="String">PPIL3</Data></Cell>
    <Cell><Data ss:Type="String">peptidylprolyl isomerase (cyclophilin)-like 3</Data></Cell>
   </Row>
   <Row>
    <Cell><Data ss:Type="String">PPP2R2D</Data></Cell>
    <Cell><Data ss:Type="String">protein phosphatase 2, regulatory subunit B, delta isoform</Data></Cell>
   </Row>
   <Row>
    <Cell><Data ss:Type="String">PSMD3</Data></Cell>
    <Cell><Data ss:Type="String">proteasome (prosome, macropain) 26S subunit, non-ATPase, 3</Data></Cell>
   </Row>
   <Row>
    <Cell><Data ss:Type="String">PTBP2</Data></Cell>
    <Cell><Data ss:Type="String">polypyrimidine tract binding protein 2</Data></Cell>
   </Row>
   <Row>
    <Cell><Data ss:Type="String">PTER</Data></Cell>
    <Cell><Data ss:Type="String">phosphotriesterase related</Data></Cell>
   </Row>
   <Row>
    <Cell><Data ss:Type="String">PTGDR</Data></Cell>
    <Cell><Data ss:Type="String">prostaglandin D2 receptor (DP)</Data></Cell>
   </Row>
   <Row>
    <Cell><Data ss:Type="String">PTPDC1</Data></Cell>
    <Cell><Data ss:Type="String">protein tyrosine phosphatase domain containing 1</Data></Cell>
   </Row>
   <Row>
    <Cell><Data ss:Type="String">PTPRK</Data></Cell>
    <Cell><Data ss:Type="String">protein tyrosine phosphatase, receptor type, K</Data></Cell>
   </Row>
   <Row>
    <Cell><Data ss:Type="String">RAB32</Data></Cell>
    <Cell><Data ss:Type="String">RAB32, member RAS oncogene family</Data></Cell>
   </Row>
   <Row>
    <Cell><Data ss:Type="String">RAB33B</Data></Cell>
    <Cell><Data ss:Type="String">RAB33B, member RAS oncogene family</Data></Cell>
   </Row>
   <Row>
    <Cell><Data ss:Type="String">RAP1B</Data></Cell>
    <Cell><Data ss:Type="String">RAP1B, member of RAS oncogene family</Data></Cell>
   </Row>
   <Row>
    <Cell><Data ss:Type="String">RAP1GDS1</Data></Cell>
    <Cell><Data ss:Type="String">RAP1, GTP-GDP dissociation stimulator 1</Data></Cell>
   </Row>
   <Row>
    <Cell><Data ss:Type="String">RASD2</Data></Cell>
    <Cell><Data ss:Type="String">RASD family, member 2</Data></Cell>
   </Row>
   <Row>
    <Cell><Data ss:Type="String">RASEF</Data></Cell>
    <Cell><Data ss:Type="String">RAS and EF-hand domain containing</Data></Cell>
   </Row>
   <Row>
    <Cell><Data ss:Type="String">RBM19</Data></Cell>
    <Cell><Data ss:Type="String">RNA binding motif protein 19</Data></Cell>
   </Row>
   <Row>
    <Cell><Data ss:Type="String">RDHE2</Data></Cell>
    <Cell><Data ss:Type="String">-</Data></Cell>
   </Row>
   <Row>
    <Cell><Data ss:Type="String">RFXAP</Data></Cell>
    <Cell><Data ss:Type="String">regulatory factor X-associated protein</Data></Cell>
   </Row>
   <Row>
    <Cell><Data ss:Type="String">RIPK5</Data></Cell>
    <Cell><Data ss:Type="String">receptor interacting protein kinase 5</Data></Cell>
   </Row>
   <Row>
    <Cell><Data ss:Type="String">RNASE4</Data></Cell>
    <Cell><Data ss:Type="String">ribonuclease, RNase A family, 4</Data></Cell>
   </Row>
   <Row>
    <Cell><Data ss:Type="String">RNMTL1</Data></Cell>
    <Cell><Data ss:Type="String">RNA methyltransferase like 1</Data></Cell>
   </Row>
   <Row>
    <Cell><Data ss:Type="String">RPS23</Data></Cell>
    <Cell><Data ss:Type="String">ribosomal protein S23</Data></Cell>
   </Row>
   <Row>
    <Cell><Data ss:Type="String">RRP22</Data></Cell>
    <Cell><Data ss:Type="String">-</Data></Cell>
   </Row>
   <Row>
    <Cell><Data ss:Type="String">RSAD1</Data></Cell>
    <Cell><Data ss:Type="String">radical S-adenosyl methionine domain containing 1</Data></Cell>
   </Row>
   <Row>
    <Cell><Data ss:Type="String">SACM1L</Data></Cell>
    <Cell><Data ss:Type="String">SAC1 suppressor of actin mutations 1-like (yeast)</Data></Cell>
   </Row>
   <Row>
    <Cell><Data ss:Type="String">SCCPDH</Data></Cell>
    <Cell><Data ss:Type="String">saccharopine dehydrogenase (putative)</Data></Cell>
   </Row>
   <Row>
    <Cell><Data ss:Type="String">SCD5</Data></Cell>
    <Cell><Data ss:Type="String">stearoyl-CoA desaturase 5</Data></Cell>
   </Row>
   <Row>
    <Cell><Data ss:Type="String">SCRN3</Data></Cell>
    <Cell><Data ss:Type="String">secernin 3</Data></Cell>
   </Row>
   <Row>
    <Cell><Data ss:Type="String">SCYL3</Data></Cell>
    <Cell><Data ss:Type="String">SCY1-like 3 (S. cerevisiae)</Data></Cell>
   </Row>
   <Row>
    <Cell><Data ss:Type="String">SDCCAG3</Data></Cell>
    <Cell><Data ss:Type="String">serologically defined colon cancer antigen 3</Data></Cell>
   </Row>
   <Row>
    <Cell><Data ss:Type="String">SEC24D</Data></Cell>
    <Cell><Data ss:Type="String">SEC24 related gene family, member D (S. cerevisiae)</Data></Cell>
   </Row>
   <Row>
    <Cell><Data ss:Type="String">SHCBP1</Data></Cell>
    <Cell><Data ss:Type="String">SHC SH2-domain binding protein 1</Data></Cell>
   </Row>
   <Row>
    <Cell><Data ss:Type="String">SLA/LP</Data></Cell>
    <Cell><Data ss:Type="String">-</Data></Cell>
   </Row>
   <Row>
    <Cell><Data ss:Type="String">SLC25A20</Data></Cell>
    <Cell><Data ss:Type="String">solute carrier family 25 (carnitine/acylcarnitine translocase), member 20</Data></Cell>
   </Row>
   <Row>
    <Cell><Data ss:Type="String">SLC25A35</Data></Cell>
    <Cell><Data ss:Type="String">solute carrier family 25, member 35</Data></Cell>
   </Row>
   <Row>
    <Cell><Data ss:Type="String">SLC30A4</Data></Cell>
    <Cell><Data ss:Type="String">solute carrier family 30 (zinc transporter), member 4</Data></Cell>
   </Row>
   <Row>
    <Cell><Data ss:Type="String">SLC36A4</Data></Cell>
    <Cell><Data ss:Type="String">solute carrier family 36 (proton/amino acid symporter), member 4</Data></Cell>
   </Row>
   <Row>
    <Cell><Data ss:Type="String">SLC38A2</Data></Cell>
    <Cell><Data ss:Type="String">solute carrier family 38, member 2</Data></Cell>
   </Row>
   <Row>
    <Cell><Data ss:Type="String">SLC6A12</Data></Cell>
    <Cell><Data ss:Type="String">solute carrier family 6 (neurotransmitter transporter, betaine/GABA), member 12</Data></Cell>
   </Row>
   <Row>
    <Cell><Data ss:Type="String">SLC6A20</Data></Cell>
    <Cell><Data ss:Type="String">solute carrier family 6 (proline IMINO transporter), member 20</Data></Cell>
   </Row>
   <Row>
    <Cell><Data ss:Type="String">SLC9A2</Data></Cell>
    <Cell><Data ss:Type="String">solute carrier family 9 (sodium/hydrogen exchanger), member 2</Data></Cell>
   </Row>
   <Row>
    <Cell><Data ss:Type="String">SNURF</Data></Cell>
    <Cell><Data ss:Type="String">SNRPN upstream reading frame</Data></Cell>
   </Row>
   <Row>
    <Cell><Data ss:Type="String">SNX27</Data></Cell>
    <Cell><Data ss:Type="String">sorting nexin family member 27</Data></Cell>
   </Row>
   <Row>
    <Cell><Data ss:Type="String">SPRYD3</Data></Cell>
    <Cell><Data ss:Type="String">SPRY domain containing 3</Data></Cell>
   </Row>
   <Row>
    <Cell><Data ss:Type="String">SRD5A2L</Data></Cell>
    <Cell><Data ss:Type="String">-</Data></Cell>
   </Row>
   <Row>
    <Cell><Data ss:Type="String">SS18</Data></Cell>
    <Cell><Data ss:Type="String">synovial sarcoma translocation, chromosome 18</Data></Cell>
   </Row>
   <Row>
    <Cell><Data ss:Type="String">SSFA2</Data></Cell>
    <Cell><Data ss:Type="String">sperm specific antigen 2</Data></Cell>
   </Row>
   <Row>
    <Cell><Data ss:Type="String">SSU72</Data></Cell>
    <Cell><Data ss:Type="String">SSU72 RNA polymerase II CTD phosphatase homolog (S. cerevisiae)</Data></Cell>
   </Row>
   <Row>
    <Cell><Data ss:Type="String">ST18</Data></Cell>
    <Cell><Data ss:Type="String">suppression of tumorigenicity 18 (breast carcinoma) (zinc finger protein)</Data></Cell>
   </Row>
   <Row>
    <Cell><Data ss:Type="String">STAC2</Data></Cell>
    <Cell><Data ss:Type="String">SH3 and cysteine rich domain 2</Data></Cell>
   </Row>
   <Row>
    <Cell><Data ss:Type="String">STK33</Data></Cell>
    <Cell><Data ss:Type="String">serine/threonine kinase 33</Data></Cell>
   </Row>
   <Row>
    <Cell><Data ss:Type="String">SUCLG1</Data></Cell>
    <Cell><Data ss:Type="String">succinate-CoA ligase, GDP-forming, alpha subunit</Data></Cell>
   </Row>
   <Row>
    <Cell><Data ss:Type="String">SULT4A1</Data></Cell>
    <Cell><Data ss:Type="String">sulfotransferase family 4A, member 1</Data></Cell>
   </Row>
   <Row>
    <Cell><Data ss:Type="String">SYT17</Data></Cell>
    <Cell><Data ss:Type="String">synaptotagmin XVII</Data></Cell>
   </Row>
   <Row>
    <Cell><Data ss:Type="String">TARSL2</Data></Cell>
    <Cell><Data ss:Type="String">threonyl-tRNA synthetase-like 2</Data></Cell>
   </Row>
   <Row>
    <Cell><Data ss:Type="String">TBC1D1</Data></Cell>
    <Cell><Data ss:Type="String">TBC1 (tre-2/USP6, BUB2, cdc16) domain family, member 1</Data></Cell>
   </Row>
   <Row>
    <Cell><Data ss:Type="String">TBC1D4</Data></Cell>
    <Cell><Data ss:Type="String">TBC1 domain family, member 4</Data></Cell>
   </Row>
   <Row>
    <Cell><Data ss:Type="String">TERF1</Data></Cell>
    <Cell><Data ss:Type="String">telomeric repeat binding factor (NIMA-interacting) 1</Data></Cell>
   </Row>
   <Row>
    <Cell><Data ss:Type="String">THAP10</Data></Cell>
    <Cell><Data ss:Type="String">THAP domain containing 10</Data></Cell>
   </Row>
   <Row>
    <Cell><Data ss:Type="String">THOC3</Data></Cell>
    <Cell><Data ss:Type="String">THO complex 3</Data></Cell>
   </Row>
   <Row>
    <Cell><Data ss:Type="String">TIGD1</Data></Cell>
    <Cell><Data ss:Type="String">tigger transposable element derived 1</Data></Cell>
   </Row>
   <Row>
    <Cell><Data ss:Type="String">TKTL2</Data></Cell>
    <Cell><Data ss:Type="String">transketolase-like 2</Data></Cell>
   </Row>
   <Row>
    <Cell><Data ss:Type="String">TMED3</Data></Cell>
    <Cell><Data ss:Type="String">transmembrane emp24 protein transport domain containing 3</Data></Cell>
   </Row>
   <Row>
    <Cell><Data ss:Type="String">TMEM126B</Data></Cell>
    <Cell><Data ss:Type="String">transmembrane protein 126B</Data></Cell>
   </Row>
   <Row>
    <Cell><Data ss:Type="String">TMEM38B</Data></Cell>
    <Cell><Data ss:Type="String">transmembrane protein 38B</Data></Cell>
   </Row>
   <Row>
    <Cell><Data ss:Type="String">TMTC2</Data></Cell>
    <Cell><Data ss:Type="String">transmembrane and tetratricopeptide repeat containing 2</Data></Cell>
   </Row>
   <Row>
    <Cell><Data ss:Type="String">TNRC5</Data></Cell>
    <Cell><Data ss:Type="String">trinucleotide repeat containing 5</Data></Cell>
   </Row>
   <Row>
    <Cell><Data ss:Type="String">TRIM60</Data></Cell>
    <Cell><Data ss:Type="String">tripartite motif-containing 60</Data></Cell>
   </Row>
   <Row>
    <Cell><Data ss:Type="String">TSEN54</Data></Cell>
    <Cell><Data ss:Type="String">tRNA splicing endonuclease 54 homolog (S. cerevisiae)</Data></Cell>
   </Row>
   <Row>
    <Cell><Data ss:Type="String">TSPAN12</Data></Cell>
    <Cell><Data ss:Type="String">tetraspanin 12</Data></Cell>
   </Row>
   <Row>
    <Cell><Data ss:Type="String">UBAP2</Data></Cell>
    <Cell><Data ss:Type="String">ubiquitin associated protein 2</Data></Cell>
   </Row>
   <Row>
    <Cell><Data ss:Type="String">UBASH3A</Data></Cell>
    <Cell><Data ss:Type="String">ubiquitin associated and SH3 domain containing, A</Data></Cell>
   </Row>
   <Row>
    <Cell><Data ss:Type="String">UBE1L</Data></Cell>
    <Cell><Data ss:Type="String">ubiquitin-activating enzyme E1-like</Data></Cell>
   </Row>
   <Row>
    <Cell><Data ss:Type="String">USP38</Data></Cell>
    <Cell><Data ss:Type="String">ubiquitin specific peptidase 38</Data></Cell>
   </Row>
   <Row>
    <Cell><Data ss:Type="String">USP49</Data></Cell>
    <Cell><Data ss:Type="String">ubiquitin specific peptidase 49</Data></Cell>
   </Row>
   <Row>
    <Cell><Data ss:Type="String">WDR37</Data></Cell>
    <Cell><Data ss:Type="String">WD repeat domain 37</Data></Cell>
   </Row>
   <Row>
    <Cell><Data ss:Type="String">YIPF4</Data></Cell>
    <Cell><Data ss:Type="String">Yip1 domain family, member 4</Data></Cell>
   </Row>
   <Row>
    <Cell><Data ss:Type="String">ZAR1</Data></Cell>
    <Cell><Data ss:Type="String">zygote arrest 1</Data></Cell>
   </Row>
   <Row>
    <Cell><Data ss:Type="String">ZNF12</Data></Cell>
    <Cell><Data ss:Type="String">zinc finger protein 12</Data></Cell>
   </Row>
   <Row>
    <Cell><Data ss:Type="String">ZNF180</Data></Cell>
    <Cell><Data ss:Type="String">zinc finger protein 180</Data></Cell>
   </Row>
   <Row>
    <Cell><Data ss:Type="String">ZNF264</Data></Cell>
    <Cell><Data ss:Type="String">zinc finger protein 264</Data></Cell>
   </Row>
   <Row>
    <Cell><Data ss:Type="String">ZNF304</Data></Cell>
    <Cell><Data ss:Type="String">zinc finger protein 304</Data></Cell>
   </Row>
   <Row>
    <Cell><Data ss:Type="String">ZNF420</Data></Cell>
    <Cell><Data ss:Type="String">zinc finger protein 420</Data></Cell>
   </Row>
   <Row>
    <Cell><Data ss:Type="String">ZNF544</Data></Cell>
    <Cell><Data ss:Type="String">zinc finger protein 544</Data></Cell>
   </Row>
   <Row>
    <Cell><Data ss:Type="String">ZNF549</Data></Cell>
    <Cell><Data ss:Type="String">zinc finger protein 549</Data></Cell>
   </Row>
   <Row>
    <Cell><Data ss:Type="String">ZNF691</Data></Cell>
    <Cell><Data ss:Type="String">zinc finger protein 691</Data></Cell>
   </Row>
   <Row>
    <Cell><Data ss:Type="String">ZNF702</Data></Cell>
    <Cell><Data ss:Type="String">zinc finger protein 702</Data></Cell>
   </Row>
   <Row>
    <Cell><Data ss:Type="String">ZNHIT1</Data></Cell>
    <Cell><Data ss:Type="String">zinc finger, HIT type 1</Data></Cell>
   </Row>
  </Table>
  <WorksheetOptions xmlns="urn:schemas-microsoft-com:office:excel">
   <Selected/>
   <Panes>
    <Pane>
     <Number>3</Number>
     <ActiveRow>19</ActiveRow>
     <ActiveCol>1</ActiveCol>
    </Pane>
   </Panes>
   <ProtectObjects>False</ProtectObjects>
   <ProtectScenarios>False</ProtectScenarios>
  </WorksheetOptions>
 </Worksheet>
</Workbook>
