# Supplementary material for: Maternal Genome-Wide DNA Methylation Patterns and Congenital Heart Defects
Source: PLoS One. 2011 Jan 24;6(1):e16506. doi: 10.1371/journal.pone.0016506 (PMC3031146; doi:10.1371/journal.pone.0016506)
Supplement: Table S3 — Gene Set Enrichment Analysis for Canonical Pathways. (XML) [file pone.0016506.s005.xml]

<?xml version="1.0"?>
<?mso-application progid="Excel.Sheet"?>
<Workbook xmlns="urn:schemas-microsoft-com:office:spreadsheet"
 xmlns:o="urn:schemas-microsoft-com:office:office"
 xmlns:x="urn:schemas-microsoft-com:office:excel"
 xmlns:ss="urn:schemas-microsoft-com:office:spreadsheet"
 xmlns:html="http://www.w3.org/TR/REC-html40">
 <DocumentProperties xmlns="urn:schemas-microsoft-com:office:office">
  <LastAuthor>1182465</LastAuthor>
  <Created>2010-07-13T20:02:48Z</Created>
  <LastSaved>2010-11-16T23:02:20Z</LastSaved>
  <Version>11.9999</Version>
 </DocumentProperties>
 <ExcelWorkbook xmlns="urn:schemas-microsoft-com:office:excel">
  <WindowHeight>12105</WindowHeight>
  <WindowWidth>19200</WindowWidth>
  <WindowTopX>0</WindowTopX>
  <WindowTopY>255</WindowTopY>
  <ProtectStructure>False</ProtectStructure>
  <ProtectWindows>False</ProtectWindows>
 </ExcelWorkbook>
 <Styles>
  <Style ss:ID="Default" ss:Name="Normal">
   <Alignment ss:Vertical="Bottom"/>
   <Borders/>
   <Font/>
   <Interior/>
   <NumberFormat/>
   <Protection/>
  </Style>
  <Style ss:ID="s22">
   <Borders>
    <Border ss:Position="Bottom" ss:LineStyle="Continuous" ss:Weight="1"/>
    <Border ss:Position="Left" ss:LineStyle="Continuous" ss:Weight="1"/>
    <Border ss:Position="Right" ss:LineStyle="Continuous" ss:Weight="1"/>
    <Border ss:Position="Top" ss:LineStyle="Continuous" ss:Weight="1"/>
   </Borders>
  </Style>
  <Style ss:ID="s23">
   <Borders>
    <Border ss:Position="Bottom" ss:LineStyle="Continuous" ss:Weight="1"/>
    <Border ss:Position="Left" ss:LineStyle="Continuous" ss:Weight="1"/>
    <Border ss:Position="Right" ss:LineStyle="Continuous" ss:Weight="1"/>
    <Border ss:Position="Top" ss:LineStyle="Continuous" ss:Weight="1"/>
   </Borders>
   <NumberFormat ss:Format="Scientific"/>
  </Style>
 </Styles>
 <Worksheet ss:Name="download_overlap">
  <Table ss:ExpandedColumnCount="12" ss:ExpandedRowCount="411" x:FullColumns="1"
   x:FullRows="1">
   <Column ss:AutoFitWidth="0" ss:Width="307.5"/>
   <Row>
    <Cell><Data ss:Type="String">Overlap Results</Data></Cell>
   </Row>
   <Row ss:Index="3">
    <Cell><Data ss:Type="String">Collection(s):</Data></Cell>
    <Cell><Data ss:Type="String">CP</Data></Cell>
   </Row>
   <Row>
    <Cell><Data ss:Type="String"># overlaps shown:</Data></Cell>
    <Cell><Data ss:Type="Number">10</Data></Cell>
   </Row>
   <Row>
    <Cell><Data ss:Type="String"># genesets in collections:</Data></Cell>
    <Cell><Data ss:Type="Number">639</Data></Cell>
   </Row>
   <Row>
    <Cell><Data ss:Type="String"># genes in comparison (n):</Data></Cell>
    <Cell><Data ss:Type="Number">387</Data></Cell>
   </Row>
   <Row>
    <Cell><Data ss:Type="String"># genes in collections (N):</Data></Cell>
    <Cell><Data ss:Type="Number">5385</Data></Cell>
   </Row>
   <Row ss:Index="9">
    <Cell ss:StyleID="s22"><Data ss:Type="String">geneset name</Data></Cell>
    <Cell ss:StyleID="s22"><Data ss:Type="String"># genes in geneset (K)</Data></Cell>
    <Cell ss:StyleID="s22"><Data ss:Type="String">description</Data></Cell>
    <Cell ss:StyleID="s22"><Data ss:Type="String"># genes in overlap (k)</Data></Cell>
    <Cell ss:StyleID="s22"><Data ss:Type="String">k/K</Data></Cell>
    <Cell ss:StyleID="s22"><Data ss:Type="String">p value</Data></Cell>
   </Row>
   <Row>
    <Cell ss:StyleID="s22"><Data ss:Type="String">HSA04060_CYTOKINE_CYTOKINE_RECEPTOR_INTERACTION</Data></Cell>
    <Cell ss:StyleID="s22"><Data ss:Type="Number">257</Data></Cell>
    <Cell ss:StyleID="s22"><Data ss:Type="String">Genes involved in cytokine-cytokine receptor interaction</Data></Cell>
    <Cell ss:StyleID="s22"><Data ss:Type="Number">6</Data></Cell>
    <Cell ss:StyleID="s22"><Data ss:Type="Number">2.3300000000000001E-2</Data></Cell>
    <Cell ss:StyleID="s23"><Data ss:Type="Number">3.1100000000000002E-4</Data></Cell>
   </Row>
   <Row>
    <Cell ss:StyleID="s22"><Data ss:Type="String">HSA04810_REGULATION_OF_ACTIN_CYTOSKELETON</Data></Cell>
    <Cell ss:StyleID="s22"><Data ss:Type="Number">212</Data></Cell>
    <Cell ss:StyleID="s22"><Data ss:Type="String">Genes involved in regulation of actin cytoskeleton</Data></Cell>
    <Cell ss:StyleID="s22"><Data ss:Type="Number">4</Data></Cell>
    <Cell ss:StyleID="s22"><Data ss:Type="Number">1.89E-2</Data></Cell>
    <Cell ss:StyleID="s23"><Data ss:Type="Number">3.3599999999999998E-4</Data></Cell>
   </Row>
   <Row>
    <Cell ss:StyleID="s22"><Data ss:Type="String">HSA04080_NEUROACTIVE_LIGAND_RECEPTOR_INTERACTION</Data></Cell>
    <Cell ss:StyleID="s22"><Data ss:Type="Number">254</Data></Cell>
    <Cell ss:StyleID="s22"><Data ss:Type="String">Genes involved in neuroactive ligand-receptor interaction</Data></Cell>
    <Cell ss:StyleID="s22"><Data ss:Type="Number">6</Data></Cell>
    <Cell ss:StyleID="s22"><Data ss:Type="Number">2.3599999999999999E-2</Data></Cell>
    <Cell ss:StyleID="s23"><Data ss:Type="Number">3.6499999999999998E-4</Data></Cell>
   </Row>
   <Row>
    <Cell ss:StyleID="s22"><Data ss:Type="String">GPCRDB_CLASS_A_RHODOPSIN_LIKE</Data></Cell>
    <Cell ss:StyleID="s22"><Data ss:Type="Number">185</Data></Cell>
    <Cell ss:StyleID="s22"><Data ss:Type="String">null</Data></Cell>
    <Cell ss:StyleID="s22"><Data ss:Type="Number">4</Data></Cell>
    <Cell ss:StyleID="s22"><Data ss:Type="Number">2.1600000000000001E-2</Data></Cell>
    <Cell ss:StyleID="s23"><Data ss:Type="Number">1.5399999999999999E-3</Data></Cell>
   </Row>
   <Row>
    <Cell ss:StyleID="s22"><Data ss:Type="String">HSA04530_TIGHT_JUNCTION</Data></Cell>
    <Cell ss:StyleID="s22"><Data ss:Type="Number">136</Data></Cell>
    <Cell ss:StyleID="s22"><Data ss:Type="String">Genes involved in tight junction</Data></Cell>
    <Cell ss:StyleID="s22"><Data ss:Type="Number">2</Data></Cell>
    <Cell ss:StyleID="s22"><Data ss:Type="Number">1.47E-2</Data></Cell>
    <Cell ss:StyleID="s23"><Data ss:Type="Number">1.99E-3</Data></Cell>
   </Row>
   <Row>
    <Cell ss:StyleID="s22"><Data ss:Type="String">HSA04020_CALCIUM_SIGNALING_PATHWAY</Data></Cell>
    <Cell ss:StyleID="s22"><Data ss:Type="Number">174</Data></Cell>
    <Cell ss:StyleID="s22"><Data ss:Type="String">Genes involved in calcium signaling pathway</Data></Cell>
    <Cell ss:StyleID="s22"><Data ss:Type="Number">4</Data></Cell>
    <Cell ss:StyleID="s22"><Data ss:Type="Number">2.3E-2</Data></Cell>
    <Cell ss:StyleID="s23"><Data ss:Type="Number">2.7799999999999999E-3</Data></Cell>
   </Row>
   <Row>
    <Cell ss:StyleID="s22"><Data ss:Type="String">SMOOTH_MUSCLE_CONTRACTION</Data></Cell>
    <Cell ss:StyleID="s22"><Data ss:Type="Number">150</Data></Cell>
    <Cell ss:StyleID="s22"><Data ss:Type="String">null</Data></Cell>
    <Cell ss:StyleID="s22"><Data ss:Type="Number">3</Data></Cell>
    <Cell ss:StyleID="s22"><Data ss:Type="Number">0.02</Data></Cell>
    <Cell ss:StyleID="s23"><Data ss:Type="Number">3.2699999999999999E-3</Data></Cell>
   </Row>
   <Row>
    <Cell ss:StyleID="s22"><Data ss:Type="String">HSA04310_WNT_SIGNALING_PATHWAY</Data></Cell>
    <Cell ss:StyleID="s22"><Data ss:Type="Number">149</Data></Cell>
    <Cell ss:StyleID="s22"><Data ss:Type="String">Genes involved in Wnt signaling pathway</Data></Cell>
    <Cell ss:StyleID="s22"><Data ss:Type="Number">3</Data></Cell>
    <Cell ss:StyleID="s22"><Data ss:Type="Number">2.01E-2</Data></Cell>
    <Cell ss:StyleID="s23"><Data ss:Type="Number">3.46E-3</Data></Cell>
   </Row>
   <Row>
    <Cell ss:StyleID="s22"><Data ss:Type="String">HSA00230_PURINE_METABOLISM</Data></Cell>
    <Cell ss:StyleID="s22"><Data ss:Type="Number">145</Data></Cell>
    <Cell ss:StyleID="s22"><Data ss:Type="String">Genes involved in purine metabolism</Data></Cell>
    <Cell ss:StyleID="s22"><Data ss:Type="Number">3</Data></Cell>
    <Cell ss:StyleID="s22"><Data ss:Type="Number">2.07E-2</Data></Cell>
    <Cell ss:StyleID="s23"><Data ss:Type="Number">4.3200000000000001E-3</Data></Cell>
   </Row>
   <Row>
    <Cell ss:StyleID="s22"><Data ss:Type="String">RIBOSOMAL_PROTEINS</Data></Cell>
    <Cell ss:StyleID="s22"><Data ss:Type="Number">123</Data></Cell>
    <Cell ss:StyleID="s22"><Data ss:Type="String">null</Data></Cell>
    <Cell ss:StyleID="s22"><Data ss:Type="Number">2</Data></Cell>
    <Cell ss:StyleID="s22"><Data ss:Type="Number">1.6299999999999999E-2</Data></Cell>
    <Cell ss:StyleID="s23"><Data ss:Type="Number">4.3800000000000002E-3</Data></Cell>
   </Row>
   <Row ss:Index="22">
    <Cell><Data ss:Type="String">Gene/Gene Set Overlap Matix</Data></Cell>
   </Row>
   <Row ss:Index="24">
    <Cell><Data ss:Type="String">Gene Symbol</Data></Cell>
    <Cell><Data ss:Type="String">Description</Data></Cell>
    <Cell><Data ss:Type="String">HSA04060_CYTOKINE_CYTOKINE_RECEPTOR_INTERACTION</Data></Cell>
    <Cell><Data ss:Type="String">HSA04810_REGULATION_OF_ACTIN_CYTOSKELETON</Data></Cell>
    <Cell><Data ss:Type="String">HSA04080_NEUROACTIVE_LIGAND_RECEPTOR_INTERACTION</Data></Cell>
    <Cell><Data ss:Type="String">GPCRDB_CLASS_A_RHODOPSIN_LIKE</Data></Cell>
    <Cell><Data ss:Type="String">HSA04530_TIGHT_JUNCTION</Data></Cell>
    <Cell><Data ss:Type="String">HSA04020_CALCIUM_SIGNALING_PATHWAY</Data></Cell>
    <Cell><Data ss:Type="String">SMOOTH_MUSCLE_CONTRACTION</Data></Cell>
    <Cell><Data ss:Type="String">HSA04310_WNT_SIGNALING_PATHWAY</Data></Cell>
    <Cell><Data ss:Type="String">HSA00230_PURINE_METABOLISM</Data></Cell>
    <Cell><Data ss:Type="String">RIBOSOMAL_PROTEINS</Data></Cell>
   </Row>
   <Row>
    <Cell><Data ss:Type="String">EGFR</Data></Cell>
    <Cell><Data ss:Type="String">epidermal growth factor receptor (erythroblastic leukemia viral (v-erb-b) oncogene homolog, avian)</Data></Cell>
    <Cell><Data ss:Type="String">HSA04060_CYTOKINE_CYTOKINE_RECEPTOR_INTERACTION</Data></Cell>
    <Cell><Data ss:Type="String">HSA04810_REGULATION_OF_ACTIN_CYTOSKELETON</Data></Cell>
    <Cell ss:Index="8"><Data ss:Type="String">HSA04020_CALCIUM_SIGNALING_PATHWAY</Data></Cell>
   </Row>
   <Row>
    <Cell><Data ss:Type="String">LEPR</Data></Cell>
    <Cell><Data ss:Type="String">leptin receptor</Data></Cell>
    <Cell><Data ss:Type="String">HSA04060_CYTOKINE_CYTOKINE_RECEPTOR_INTERACTION</Data></Cell>
    <Cell ss:Index="5"><Data ss:Type="String">HSA04080_NEUROACTIVE_LIGAND_RECEPTOR_INTERACTION</Data></Cell>
   </Row>
   <Row>
    <Cell><Data ss:Type="String">IL13</Data></Cell>
    <Cell><Data ss:Type="String">interleukin 13</Data></Cell>
    <Cell><Data ss:Type="String">HSA04060_CYTOKINE_CYTOKINE_RECEPTOR_INTERACTION</Data></Cell>
   </Row>
   <Row>
    <Cell><Data ss:Type="String">CSF3</Data></Cell>
    <Cell><Data ss:Type="String">colony stimulating factor 3 (granulocyte)</Data></Cell>
    <Cell><Data ss:Type="String">HSA04060_CYTOKINE_CYTOKINE_RECEPTOR_INTERACTION</Data></Cell>
   </Row>
   <Row>
    <Cell><Data ss:Type="String">IL10RB</Data></Cell>
    <Cell><Data ss:Type="String">interleukin 10 receptor, beta</Data></Cell>
    <Cell><Data ss:Type="String">HSA04060_CYTOKINE_CYTOKINE_RECEPTOR_INTERACTION</Data></Cell>
   </Row>
   <Row>
    <Cell><Data ss:Type="String">IL24</Data></Cell>
    <Cell><Data ss:Type="String">interleukin 24</Data></Cell>
    <Cell><Data ss:Type="String">HSA04060_CYTOKINE_CYTOKINE_RECEPTOR_INTERACTION</Data></Cell>
   </Row>
   <Row>
    <Cell><Data ss:Type="String">BDKRB2</Data></Cell>
    <Cell><Data ss:Type="String">bradykinin receptor B2</Data></Cell>
    <Cell ss:Index="4"><Data ss:Type="String">HSA04810_REGULATION_OF_ACTIN_CYTOSKELETON</Data></Cell>
    <Cell><Data ss:Type="String">HSA04080_NEUROACTIVE_LIGAND_RECEPTOR_INTERACTION</Data></Cell>
    <Cell><Data ss:Type="String">GPCRDB_CLASS_A_RHODOPSIN_LIKE</Data></Cell>
    <Cell ss:Index="8"><Data ss:Type="String">HSA04020_CALCIUM_SIGNALING_PATHWAY</Data></Cell>
   </Row>
   <Row>
    <Cell><Data ss:Type="String">CRK</Data></Cell>
    <Cell><Data ss:Type="String">v-crk sarcoma virus CT10 oncogene homolog (avian)</Data></Cell>
    <Cell ss:Index="4"><Data ss:Type="String">HSA04810_REGULATION_OF_ACTIN_CYTOSKELETON</Data></Cell>
   </Row>
   <Row>
    <Cell><Data ss:Type="String">INS</Data></Cell>
    <Cell><Data ss:Type="String">insulin</Data></Cell>
    <Cell ss:Index="4"><Data ss:Type="String">HSA04810_REGULATION_OF_ACTIN_CYTOSKELETON</Data></Cell>
   </Row>
   <Row>
    <Cell><Data ss:Type="String">C3AR1</Data></Cell>
    <Cell><Data ss:Type="String">complement component 3a receptor 1</Data></Cell>
    <Cell ss:Index="5"><Data ss:Type="String">HSA04080_NEUROACTIVE_LIGAND_RECEPTOR_INTERACTION</Data></Cell>
    <Cell><Data ss:Type="String">GPCRDB_CLASS_A_RHODOPSIN_LIKE</Data></Cell>
   </Row>
   <Row>
    <Cell><Data ss:Type="String">PTGDR</Data></Cell>
    <Cell><Data ss:Type="String">prostaglandin D2 receptor (DP)</Data></Cell>
    <Cell ss:Index="5"><Data ss:Type="String">HSA04080_NEUROACTIVE_LIGAND_RECEPTOR_INTERACTION</Data></Cell>
    <Cell><Data ss:Type="String">GPCRDB_CLASS_A_RHODOPSIN_LIKE</Data></Cell>
   </Row>
   <Row>
    <Cell><Data ss:Type="String">HRH3</Data></Cell>
    <Cell><Data ss:Type="String">histamine receptor H3</Data></Cell>
    <Cell ss:Index="5"><Data ss:Type="String">HSA04080_NEUROACTIVE_LIGAND_RECEPTOR_INTERACTION</Data></Cell>
    <Cell><Data ss:Type="String">GPCRDB_CLASS_A_RHODOPSIN_LIKE</Data></Cell>
   </Row>
   <Row>
    <Cell><Data ss:Type="String">VIPR1</Data></Cell>
    <Cell><Data ss:Type="String">vasoactive intestinal peptide receptor 1</Data></Cell>
    <Cell ss:Index="5"><Data ss:Type="String">HSA04080_NEUROACTIVE_LIGAND_RECEPTOR_INTERACTION</Data></Cell>
   </Row>
   <Row>
    <Cell><Data ss:Type="String">CTNNA1</Data></Cell>
    <Cell><Data ss:Type="String">catenin (cadherin-associated protein), alpha 1, 102kDa</Data></Cell>
    <Cell ss:Index="7"><Data ss:Type="String">HSA04530_TIGHT_JUNCTION</Data></Cell>
   </Row>
   <Row>
    <Cell><Data ss:Type="String">LLGL1</Data></Cell>
    <Cell><Data ss:Type="String">lethal giant larvae homolog 1 (Drosophila)</Data></Cell>
    <Cell ss:Index="7"><Data ss:Type="String">HSA04530_TIGHT_JUNCTION</Data></Cell>
   </Row>
   <Row>
    <Cell><Data ss:Type="String">CALM1</Data></Cell>
    <Cell><Data ss:Type="String">calmodulin 1 (phosphorylase kinase, delta)</Data></Cell>
    <Cell ss:Index="8"><Data ss:Type="String">HSA04020_CALCIUM_SIGNALING_PATHWAY</Data></Cell>
    <Cell><Data ss:Type="String">SMOOTH_MUSCLE_CONTRACTION</Data></Cell>
   </Row>
   <Row>
    <Cell><Data ss:Type="String">CHP</Data></Cell>
    <Cell><Data ss:Type="String">-</Data></Cell>
    <Cell ss:Index="8"><Data ss:Type="String">HSA04020_CALCIUM_SIGNALING_PATHWAY</Data></Cell>
    <Cell ss:Index="10"><Data ss:Type="String">HSA04310_WNT_SIGNALING_PATHWAY</Data></Cell>
   </Row>
   <Row>
    <Cell><Data ss:Type="String">ADCY5</Data></Cell>
    <Cell><Data ss:Type="String">adenylate cyclase 5</Data></Cell>
    <Cell ss:Index="9"><Data ss:Type="String">SMOOTH_MUSCLE_CONTRACTION</Data></Cell>
    <Cell ss:Index="11"><Data ss:Type="String">HSA00230_PURINE_METABOLISM</Data></Cell>
   </Row>
   <Row>
    <Cell><Data ss:Type="String">RGS2</Data></Cell>
    <Cell><Data ss:Type="String">regulator of G-protein signalling 2, 24kDa</Data></Cell>
    <Cell ss:Index="9"><Data ss:Type="String">SMOOTH_MUSCLE_CONTRACTION</Data></Cell>
   </Row>
   <Row>
    <Cell><Data ss:Type="String">MAP3K7</Data></Cell>
    <Cell><Data ss:Type="String">mitogen-activated protein kinase kinase kinase 7</Data></Cell>
    <Cell ss:Index="10"><Data ss:Type="String">HSA04310_WNT_SIGNALING_PATHWAY</Data></Cell>
   </Row>
   <Row>
    <Cell><Data ss:Type="String">WNT5A</Data></Cell>
    <Cell><Data ss:Type="String">wingless-type MMTV integration site family, member 5A</Data></Cell>
    <Cell ss:Index="10"><Data ss:Type="String">HSA04310_WNT_SIGNALING_PATHWAY</Data></Cell>
   </Row>
   <Row>
    <Cell><Data ss:Type="String">GUCY2D</Data></Cell>
    <Cell><Data ss:Type="String">guanylate cyclase 2D, membrane (retina-specific)</Data></Cell>
    <Cell ss:Index="11"><Data ss:Type="String">HSA00230_PURINE_METABOLISM</Data></Cell>
   </Row>
   <Row>
    <Cell><Data ss:Type="String">ENTPD5</Data></Cell>
    <Cell><Data ss:Type="String">ectonucleoside triphosphate diphosphohydrolase 5</Data></Cell>
    <Cell ss:Index="11"><Data ss:Type="String">HSA00230_PURINE_METABOLISM</Data></Cell>
   </Row>
   <Row>
    <Cell><Data ss:Type="String">DGKI</Data></Cell>
    <Cell><Data ss:Type="String">diacylglycerol kinase, iota</Data></Cell>
    <Cell ss:Index="12"><Data ss:Type="String">RIBOSOMAL_PROTEINS</Data></Cell>
   </Row>
   <Row>
    <Cell><Data ss:Type="String">RPS23</Data></Cell>
    <Cell><Data ss:Type="String">ribosomal protein S23</Data></Cell>
    <Cell ss:Index="12"><Data ss:Type="String">RIBOSOMAL_PROTEINS</Data></Cell>
   </Row>
   <Row>
    <Cell><Data ss:Type="String">RAP1B</Data></Cell>
    <Cell><Data ss:Type="String">RAP1B, member of RAS oncogene family</Data></Cell>
   </Row>
   <Row>
    <Cell><Data ss:Type="String">FLNA</Data></Cell>
    <Cell><Data ss:Type="String">filamin A, alpha (actin binding protein 280)</Data></Cell>
   </Row>
   <Row>
    <Cell><Data ss:Type="String">COL11A1</Data></Cell>
    <Cell><Data ss:Type="String">collagen, type XI, alpha 1</Data></Cell>
   </Row>
   <Row>
    <Cell><Data ss:Type="String">BCL2</Data></Cell>
    <Cell><Data ss:Type="String">B-cell CLL/lymphoma 2</Data></Cell>
   </Row>
   <Row>
    <Cell><Data ss:Type="String">PCNA</Data></Cell>
    <Cell><Data ss:Type="String">proliferating cell nuclear antigen</Data></Cell>
   </Row>
   <Row>
    <Cell><Data ss:Type="String">CDC7</Data></Cell>
    <Cell><Data ss:Type="String">CDC7 cell division cycle 7 (S. cerevisiae)</Data></Cell>
   </Row>
   <Row>
    <Cell><Data ss:Type="String">ICOS</Data></Cell>
    <Cell><Data ss:Type="String">inducible T-cell co-stimulator</Data></Cell>
   </Row>
   <Row>
    <Cell><Data ss:Type="String">PVRL2</Data></Cell>
    <Cell><Data ss:Type="String">poliovirus receptor-related 2 (herpesvirus entry mediator B)</Data></Cell>
   </Row>
   <Row>
    <Cell><Data ss:Type="String">ICAM3</Data></Cell>
    <Cell><Data ss:Type="String">intercellular adhesion molecule 3</Data></Cell>
   </Row>
   <Row>
    <Cell><Data ss:Type="String">MAPK13</Data></Cell>
    <Cell><Data ss:Type="String">mitogen-activated protein kinase 13</Data></Cell>
   </Row>
   <Row>
    <Cell><Data ss:Type="String">MAP3K3</Data></Cell>
    <Cell><Data ss:Type="String">mitogen-activated protein kinase kinase kinase 3</Data></Cell>
   </Row>
   <Row>
    <Cell><Data ss:Type="String">DUSP4</Data></Cell>
    <Cell><Data ss:Type="String">dual specificity phosphatase 4</Data></Cell>
   </Row>
   <Row>
    <Cell><Data ss:Type="String">DUSP8</Data></Cell>
    <Cell><Data ss:Type="String">dual specificity phosphatase 8</Data></Cell>
   </Row>
   <Row>
    <Cell><Data ss:Type="String">COX10</Data></Cell>
    <Cell><Data ss:Type="String">COX10 homolog, cytochrome c oxidase assembly protein, heme A: farnesyltransferase (yeast)</Data></Cell>
   </Row>
   <Row>
    <Cell><Data ss:Type="String">UQCRH</Data></Cell>
    <Cell><Data ss:Type="String">ubiquinol-cytochrome c reductase hinge protein</Data></Cell>
   </Row>
   <Row>
    <Cell><Data ss:Type="String">NDUFA7</Data></Cell>
    <Cell><Data ss:Type="String">NADH dehydrogenase (ubiquinone) 1 alpha subcomplex, 7, 14.5kDa</Data></Cell>
   </Row>
   <Row>
    <Cell><Data ss:Type="String">GJA4</Data></Cell>
    <Cell><Data ss:Type="String">gap junction protein, alpha 4, 37kDa (connexin 37)</Data></Cell>
   </Row>
   <Row>
    <Cell><Data ss:Type="String">KRT19</Data></Cell>
    <Cell><Data ss:Type="String">keratin 19</Data></Cell>
   </Row>
   <Row>
    <Cell><Data ss:Type="String">GJB7</Data></Cell>
    <Cell><Data ss:Type="String">gap junction protein, beta 7</Data></Cell>
   </Row>
   <Row>
    <Cell><Data ss:Type="String">SORBS1</Data></Cell>
    <Cell><Data ss:Type="String">sorbin and SH3 domain containing 1</Data></Cell>
   </Row>
   <Row>
    <Cell><Data ss:Type="String">EFNA1</Data></Cell>
    <Cell><Data ss:Type="String">ephrin-A1</Data></Cell>
   </Row>
   <Row>
    <Cell><Data ss:Type="String">NTN4</Data></Cell>
    <Cell><Data ss:Type="String">netrin 4</Data></Cell>
   </Row>
   <Row>
    <Cell><Data ss:Type="String">SEMA7A</Data></Cell>
    <Cell><Data ss:Type="String">semaphorin 7A, GPI membrane anchor (John Milton Hagen blood group)</Data></Cell>
   </Row>
   <Row>
    <Cell><Data ss:Type="String">CD44</Data></Cell>
    <Cell><Data ss:Type="String">CD44 molecule (Indian blood group)</Data></Cell>
   </Row>
   <Row>
    <Cell><Data ss:Type="String">SPRY2</Data></Cell>
    <Cell><Data ss:Type="String">sprouty homolog 2 (Drosophila)</Data></Cell>
   </Row>
   <Row>
    <Cell><Data ss:Type="String">NFYC</Data></Cell>
    <Cell><Data ss:Type="String">nuclear transcription factor Y, gamma</Data></Cell>
   </Row>
   <Row>
    <Cell><Data ss:Type="String">RFXAP</Data></Cell>
    <Cell><Data ss:Type="String">regulatory factor X-associated protein</Data></Cell>
   </Row>
   <Row>
    <Cell><Data ss:Type="String">CASP9</Data></Cell>
    <Cell><Data ss:Type="String">caspase 9, apoptosis-related cysteine peptidase</Data></Cell>
   </Row>
   <Row>
    <Cell><Data ss:Type="String">APAF1</Data></Cell>
    <Cell><Data ss:Type="String">apoptotic peptidase activating factor</Data></Cell>
   </Row>
   <Row>
    <Cell><Data ss:Type="String">ACADL</Data></Cell>
    <Cell><Data ss:Type="String">acyl-Coenzyme A dehydrogenase, long chain</Data></Cell>
   </Row>
   <Row>
    <Cell><Data ss:Type="String">ACAT1</Data></Cell>
    <Cell><Data ss:Type="String">acetyl-Coenzyme A acetyltransferase 1 (acetoacetyl Coenzyme A thiolase)</Data></Cell>
   </Row>
   <Row>
    <Cell><Data ss:Type="String">CPSF3</Data></Cell>
    <Cell><Data ss:Type="String">cleavage and polyadenylation specific factor 3, 73kDa</Data></Cell>
   </Row>
   <Row>
    <Cell><Data ss:Type="String">FUS</Data></Cell>
    <Cell><Data ss:Type="String">fusion (involved in t(12;16) in malignant liposarcoma)</Data></Cell>
   </Row>
   <Row>
    <Cell><Data ss:Type="String">PRPF4B</Data></Cell>
    <Cell><Data ss:Type="String">PRP4 pre-mRNA processing factor 4 homolog B (yeast)</Data></Cell>
   </Row>
   <Row>
    <Cell><Data ss:Type="String">PTBP2</Data></Cell>
    <Cell><Data ss:Type="String">polypyrimidine tract binding protein 2</Data></Cell>
   </Row>
   <Row>
    <Cell><Data ss:Type="String">SRPK2</Data></Cell>
    <Cell><Data ss:Type="String">SFRS protein kinase 2</Data></Cell>
   </Row>
   <Row>
    <Cell><Data ss:Type="String">CD24</Data></Cell>
    <Cell><Data ss:Type="String">CD24 molecule</Data></Cell>
   </Row>
   <Row>
    <Cell><Data ss:Type="String">CELSR2</Data></Cell>
    <Cell><Data ss:Type="String">cadherin, EGF LAG seven-pass G-type receptor 2 (flamingo homolog, Drosophila)</Data></Cell>
   </Row>
   <Row>
    <Cell><Data ss:Type="String">LGR6</Data></Cell>
    <Cell><Data ss:Type="String">leucine-rich repeat-containing G protein-coupled receptor 6</Data></Cell>
   </Row>
   <Row>
    <Cell><Data ss:Type="String">EREG</Data></Cell>
    <Cell><Data ss:Type="String">epiregulin</Data></Cell>
   </Row>
   <Row>
    <Cell><Data ss:Type="String">AGPAT3</Data></Cell>
    <Cell><Data ss:Type="String">1-acylglycerol-3-phosphate O-acyltransferase 3</Data></Cell>
   </Row>
   <Row>
    <Cell><Data ss:Type="String">CAPN5</Data></Cell>
    <Cell><Data ss:Type="String">calpain 5</Data></Cell>
   </Row>
   <Row>
    <Cell><Data ss:Type="String">TERF1</Data></Cell>
    <Cell><Data ss:Type="String">telomeric repeat binding factor (NIMA-interacting) 1</Data></Cell>
   </Row>
   <Row>
    <Cell><Data ss:Type="String">GCNT1</Data></Cell>
    <Cell><Data ss:Type="String">glucosaminyl (N-acetyl) transferase 1, core 2 (beta-1,6-N-acetylglucosaminyltransferase)</Data></Cell>
   </Row>
   <Row>
    <Cell><Data ss:Type="String">GALNT12</Data></Cell>
    <Cell><Data ss:Type="String">UDP-N-acetyl-alpha-D-galactosamine:polypeptide N-acetylgalactosaminyltransferase 12 (GalNAc-T12)</Data></Cell>
   </Row>
   <Row>
    <Cell><Data ss:Type="String">GALNT5</Data></Cell>
    <Cell><Data ss:Type="String">UDP-N-acetyl-alpha-D-galactosamine:polypeptide N-acetylgalactosaminyltransferase 5 (GalNAc-T5)</Data></Cell>
   </Row>
   <Row>
    <Cell><Data ss:Type="String">GALNTL4</Data></Cell>
    <Cell><Data ss:Type="String">UDP-N-acetyl-alpha-D-galactosamine:polypeptide N-acetylgalactosaminyltransferase-like 4</Data></Cell>
   </Row>
   <Row>
    <Cell><Data ss:Type="String">ESR2</Data></Cell>
    <Cell><Data ss:Type="String">estrogen receptor 2 (ER beta)</Data></Cell>
   </Row>
   <Row>
    <Cell><Data ss:Type="String">GATA4</Data></Cell>
    <Cell><Data ss:Type="String">GATA binding protein 4</Data></Cell>
   </Row>
   <Row>
    <Cell><Data ss:Type="String">MAP4K5</Data></Cell>
    <Cell><Data ss:Type="String">mitogen-activated protein kinase kinase kinase kinase 5</Data></Cell>
   </Row>
   <Row>
    <Cell><Data ss:Type="String">GCS1</Data></Cell>
    <Cell><Data ss:Type="String">-</Data></Cell>
   </Row>
   <Row>
    <Cell><Data ss:Type="String">CHST13</Data></Cell>
    <Cell><Data ss:Type="String">carbohydrate (chondroitin 4) sulfotransferase 13</Data></Cell>
   </Row>
   <Row>
    <Cell><Data ss:Type="String">EXT2</Data></Cell>
    <Cell><Data ss:Type="String">exostoses (multiple) 2</Data></Cell>
   </Row>
   <Row>
    <Cell><Data ss:Type="String">FLCN</Data></Cell>
    <Cell><Data ss:Type="String">folliculin</Data></Cell>
   </Row>
   <Row>
    <Cell><Data ss:Type="String">HSP90B1</Data></Cell>
    <Cell><Data ss:Type="String">heat shock protein 90kDa beta (Grp94), member 1</Data></Cell>
   </Row>
   <Row>
    <Cell><Data ss:Type="String">PIGO</Data></Cell>
    <Cell><Data ss:Type="String">phosphatidylinositol glycan anchor biosynthesis, class O</Data></Cell>
   </Row>
   <Row>
    <Cell><Data ss:Type="String">PIGT</Data></Cell>
    <Cell><Data ss:Type="String">phosphatidylinositol glycan anchor biosynthesis, class T</Data></Cell>
   </Row>
   <Row>
    <Cell><Data ss:Type="String">B3GALT5</Data></Cell>
    <Cell><Data ss:Type="String">UDP-Gal:betaGlcNAc beta 1,3-galactosyltransferase, polypeptide 5</Data></Cell>
   </Row>
   <Row>
    <Cell><Data ss:Type="String">CRY1</Data></Cell>
    <Cell><Data ss:Type="String">cryptochrome 1 (photolyase-like)</Data></Cell>
   </Row>
   <Row>
    <Cell><Data ss:Type="String">HERPUD1</Data></Cell>
    <Cell><Data ss:Type="String">homocysteine-inducible, endoplasmic reticulum stress-inducible, ubiquitin-like domain member 1</Data></Cell>
   </Row>
   <Row>
    <Cell><Data ss:Type="String">GFPT1</Data></Cell>
    <Cell><Data ss:Type="String">glutamine-fructose-6-phosphate transaminase 1</Data></Cell>
   </Row>
   <Row>
    <Cell><Data ss:Type="String">UAP1</Data></Cell>
    <Cell><Data ss:Type="String">UDP-N-acteylglucosamine pyrophosphorylase 1</Data></Cell>
   </Row>
   <Row>
    <Cell><Data ss:Type="String">PPME1</Data></Cell>
    <Cell><Data ss:Type="String">protein phosphatase methylesterase 1</Data></Cell>
   </Row>
   <Row>
    <Cell><Data ss:Type="String">BCAT2</Data></Cell>
    <Cell><Data ss:Type="String">branched chain aminotransferase 2, mitochondrial</Data></Cell>
   </Row>
   <Row>
    <Cell><Data ss:Type="String">SUCLG1</Data></Cell>
    <Cell><Data ss:Type="String">succinate-CoA ligase, GDP-forming, alpha subunit</Data></Cell>
   </Row>
   <Row>
    <Cell><Data ss:Type="String">ALG5</Data></Cell>
    <Cell><Data ss:Type="String">asparagine-linked glycosylation 5 homolog (S. cerevisiae, dolichyl-phosphate beta-glucosyltransferase)</Data></Cell>
   </Row>
   <Row>
    <Cell><Data ss:Type="String">GLO1</Data></Cell>
    <Cell><Data ss:Type="String">glyoxalase I</Data></Cell>
   </Row>
   <Row>
    <Cell><Data ss:Type="String">DAPK1</Data></Cell>
    <Cell><Data ss:Type="String">death-associated protein kinase 1</Data></Cell>
   </Row>
   <Row>
    <Cell><Data ss:Type="String">SLC25A20</Data></Cell>
    <Cell><Data ss:Type="String">solute carrier family 25 (carnitine/acylcarnitine translocase), member 20</Data></Cell>
   </Row>
   <Row>
    <Cell><Data ss:Type="String">CPE</Data></Cell>
    <Cell><Data ss:Type="String">carboxypeptidase E</Data></Cell>
   </Row>
   <Row>
    <Cell><Data ss:Type="String">ICA1</Data></Cell>
    <Cell><Data ss:Type="String">islet cell autoantigen 1, 69kDa</Data></Cell>
   </Row>
   <Row>
    <Cell><Data ss:Type="String">FTMT</Data></Cell>
    <Cell><Data ss:Type="String">ferritin mitochondrial</Data></Cell>
   </Row>
   <Row>
    <Cell><Data ss:Type="String">FAH</Data></Cell>
    <Cell><Data ss:Type="String">fumarylacetoacetate hydrolase (fumarylacetoacetase)</Data></Cell>
   </Row>
   <Row>
    <Cell><Data ss:Type="String">GPX3</Data></Cell>
    <Cell><Data ss:Type="String">glutathione peroxidase 3 (plasma)</Data></Cell>
   </Row>
   <Row>
    <Cell><Data ss:Type="String">GNMT</Data></Cell>
    <Cell><Data ss:Type="String">glycine N-methyltransferase</Data></Cell>
   </Row>
   <Row>
    <Cell><Data ss:Type="String">GMDS</Data></Cell>
    <Cell><Data ss:Type="String">GDP-mannose 4,6-dehydratase</Data></Cell>
   </Row>
   <Row>
    <Cell><Data ss:Type="String">PHCA</Data></Cell>
    <Cell><Data ss:Type="String">phytoceramidase, alkaline</Data></Cell>
   </Row>
   <Row>
    <Cell><Data ss:Type="String">TCAP</Data></Cell>
    <Cell><Data ss:Type="String">titin-cap (telethonin)</Data></Cell>
   </Row>
   <Row>
    <Cell><Data ss:Type="String">TKTL2</Data></Cell>
    <Cell><Data ss:Type="String">transketolase-like 2</Data></Cell>
   </Row>
   <Row>
    <Cell><Data ss:Type="String">UBE3A</Data></Cell>
    <Cell><Data ss:Type="String">ubiquitin protein ligase E3A (human papilloma virus E6-associated protein, Angelman syndrome)</Data></Cell>
   </Row>
   <Row>
    <Cell><Data ss:Type="String">USH1C</Data></Cell>
    <Cell><Data ss:Type="String">Usher syndrome 1C (autosomal recessive, severe)</Data></Cell>
   </Row>
   <Row>
    <Cell><Data ss:Type="String">SULT4A1</Data></Cell>
    <Cell><Data ss:Type="String">sulfotransferase family 4A, member 1</Data></Cell>
   </Row>
   <Row>
    <Cell><Data ss:Type="String">PAX3</Data></Cell>
    <Cell><Data ss:Type="String">paired box gene 3 (Waardenburg syndrome 1)</Data></Cell>
   </Row>
   <Row>
    <Cell><Data ss:Type="String">GPR68</Data></Cell>
    <Cell><Data ss:Type="String">G protein-coupled receptor 68</Data></Cell>
   </Row>
   <Row>
    <Cell><Data ss:Type="String">AKAP13</Data></Cell>
    <Cell><Data ss:Type="String">A kinase (PRKA) anchor protein 13</Data></Cell>
   </Row>
   <Row>
    <Cell><Data ss:Type="String">DAB1</Data></Cell>
    <Cell><Data ss:Type="String">disabled homolog 1 (Drosophila)</Data></Cell>
   </Row>
   <Row>
    <Cell><Data ss:Type="String">BCKDK</Data></Cell>
    <Cell><Data ss:Type="String">branched chain ketoacid dehydrogenase kinase</Data></Cell>
   </Row>
   <Row>
    <Cell><Data ss:Type="String">ABC1</Data></Cell>
    <Cell><Data ss:Type="String">-</Data></Cell>
   </Row>
   <Row>
    <Cell><Data ss:Type="String">ACTL7B</Data></Cell>
    <Cell><Data ss:Type="String">actin-like 7B</Data></Cell>
   </Row>
   <Row>
    <Cell><Data ss:Type="String">ADI1</Data></Cell>
    <Cell><Data ss:Type="String">acireductone dioxygenase 1</Data></Cell>
   </Row>
   <Row>
    <Cell><Data ss:Type="String">AGTPBP1</Data></Cell>
    <Cell><Data ss:Type="String">ATP/GTP binding protein 1</Data></Cell>
   </Row>
   <Row>
    <Cell><Data ss:Type="String">AHSA2</Data></Cell>
    <Cell><Data ss:Type="String">AHA1, activator of heat shock 90kDa protein ATPase homolog 2 (yeast)</Data></Cell>
   </Row>
   <Row>
    <Cell><Data ss:Type="String">AIG1</Data></Cell>
    <Cell><Data ss:Type="String">androgen-induced 1</Data></Cell>
   </Row>
   <Row>
    <Cell><Data ss:Type="String">AMID</Data></Cell>
    <Cell><Data ss:Type="String">apoptosis-inducing factor (AIF)-like mitochondrion-associated inducer of death</Data></Cell>
   </Row>
   <Row>
    <Cell><Data ss:Type="String">ATPBD1B</Data></Cell>
    <Cell><Data ss:Type="String">ATP binding domain 1 family, member B</Data></Cell>
   </Row>
   <Row>
    <Cell><Data ss:Type="String">BAG2</Data></Cell>
    <Cell><Data ss:Type="String">BCL2-associated athanogene 2</Data></Cell>
   </Row>
   <Row>
    <Cell><Data ss:Type="String">BCAP29</Data></Cell>
    <Cell><Data ss:Type="String">B-cell receptor-associated protein 29</Data></Cell>
   </Row>
   <Row>
    <Cell><Data ss:Type="String">BCAS4</Data></Cell>
    <Cell><Data ss:Type="String">breast carcinoma amplified sequence 4</Data></Cell>
   </Row>
   <Row>
    <Cell><Data ss:Type="String">BLOC1S1</Data></Cell>
    <Cell><Data ss:Type="String">biogenesis of lysosome-related organelles complex-1, subunit 1</Data></Cell>
   </Row>
   <Row>
    <Cell><Data ss:Type="String">BNC1</Data></Cell>
    <Cell><Data ss:Type="String">basonuclin 1</Data></Cell>
   </Row>
   <Row>
    <Cell><Data ss:Type="String">BRDT</Data></Cell>
    <Cell><Data ss:Type="String">bromodomain, testis-specific</Data></Cell>
   </Row>
   <Row>
    <Cell><Data ss:Type="String">BSN</Data></Cell>
    <Cell><Data ss:Type="String">bassoon (presynaptic cytomatrix protein)</Data></Cell>
   </Row>
   <Row>
    <Cell><Data ss:Type="String">BTG4</Data></Cell>
    <Cell><Data ss:Type="String">B-cell translocation gene 4</Data></Cell>
   </Row>
   <Row>
    <Cell><Data ss:Type="String">C10ORF4</Data></Cell>
    <Cell><Data ss:Type="String">chromosome 10 open reading frame 4</Data></Cell>
   </Row>
   <Row>
    <Cell><Data ss:Type="String">C11ORF45</Data></Cell>
    <Cell><Data ss:Type="String">chromosome 11 open reading frame 45</Data></Cell>
   </Row>
   <Row>
    <Cell><Data ss:Type="String">C12ORF30</Data></Cell>
    <Cell><Data ss:Type="String">chromosome 12 open reading frame 30</Data></Cell>
   </Row>
   <Row>
    <Cell><Data ss:Type="String">C14ORF166</Data></Cell>
    <Cell><Data ss:Type="String">chromosome 14 open reading frame 166</Data></Cell>
   </Row>
   <Row>
    <Cell><Data ss:Type="String">C14ORF24</Data></Cell>
    <Cell><Data ss:Type="String">chromosome 14 open reading frame 24</Data></Cell>
   </Row>
   <Row>
    <Cell><Data ss:Type="String">C14ORF44</Data></Cell>
    <Cell><Data ss:Type="String">chromosome 14 open reading frame 44</Data></Cell>
   </Row>
   <Row>
    <Cell><Data ss:Type="String">C14ORF80</Data></Cell>
    <Cell><Data ss:Type="String">chromosome 14 open reading frame 80</Data></Cell>
   </Row>
   <Row>
    <Cell><Data ss:Type="String">C16ORF48</Data></Cell>
    <Cell><Data ss:Type="String">chromosome 16 open reading frame 48</Data></Cell>
   </Row>
   <Row>
    <Cell><Data ss:Type="String">C17ORF48</Data></Cell>
    <Cell><Data ss:Type="String">chromosome 17 open reading frame 48</Data></Cell>
   </Row>
   <Row>
    <Cell><Data ss:Type="String">C18ORF1</Data></Cell>
    <Cell><Data ss:Type="String">chromosome 18 open reading frame 1</Data></Cell>
   </Row>
   <Row>
    <Cell><Data ss:Type="String">C18ORF43</Data></Cell>
    <Cell><Data ss:Type="String">chromosome 18 open reading frame 43</Data></Cell>
   </Row>
   <Row>
    <Cell><Data ss:Type="String">C1ORF174</Data></Cell>
    <Cell><Data ss:Type="String">chromosome 1 open reading frame 174</Data></Cell>
   </Row>
   <Row>
    <Cell><Data ss:Type="String">C1ORF83</Data></Cell>
    <Cell><Data ss:Type="String">chromosome 1 open reading frame 83</Data></Cell>
   </Row>
   <Row>
    <Cell><Data ss:Type="String">C1ORF88</Data></Cell>
    <Cell><Data ss:Type="String">chromosome 1 open reading frame 88</Data></Cell>
   </Row>
   <Row>
    <Cell><Data ss:Type="String">C3ORF19</Data></Cell>
    <Cell><Data ss:Type="String">chromosome 3 open reading frame 19</Data></Cell>
   </Row>
   <Row>
    <Cell><Data ss:Type="String">C4ORF8</Data></Cell>
    <Cell><Data ss:Type="String">chromosome 4 open reading frame 8</Data></Cell>
   </Row>
   <Row>
    <Cell><Data ss:Type="String">C6ORF199</Data></Cell>
    <Cell><Data ss:Type="String">chromosome 6 open reading frame 199</Data></Cell>
   </Row>
   <Row>
    <Cell><Data ss:Type="String">C6ORF62</Data></Cell>
    <Cell><Data ss:Type="String">chromosome 6 open reading frame 62</Data></Cell>
   </Row>
   <Row>
    <Cell><Data ss:Type="String">C6ORF72</Data></Cell>
    <Cell><Data ss:Type="String">chromosome 6 open reading frame 72</Data></Cell>
   </Row>
   <Row>
    <Cell><Data ss:Type="String">C8ORF76</Data></Cell>
    <Cell><Data ss:Type="String">chromosome 8 open reading frame 76</Data></Cell>
   </Row>
   <Row>
    <Cell><Data ss:Type="String">C9ORF127</Data></Cell>
    <Cell><Data ss:Type="String">chromosome 9 open reading frame 127</Data></Cell>
   </Row>
   <Row>
    <Cell><Data ss:Type="String">C9ORF142</Data></Cell>
    <Cell><Data ss:Type="String">chromosome 9 open reading frame 142</Data></Cell>
   </Row>
   <Row>
    <Cell><Data ss:Type="String">CCAR1</Data></Cell>
    <Cell><Data ss:Type="String">cell division cycle and apoptosis regulator 1</Data></Cell>
   </Row>
   <Row>
    <Cell><Data ss:Type="String">CCDC37</Data></Cell>
    <Cell><Data ss:Type="String">coiled-coil domain containing 37</Data></Cell>
   </Row>
   <Row>
    <Cell><Data ss:Type="String">CCDC55</Data></Cell>
    <Cell><Data ss:Type="String">coiled-coil domain containing 55</Data></Cell>
   </Row>
   <Row>
    <Cell><Data ss:Type="String">CCDC74A</Data></Cell>
    <Cell><Data ss:Type="String">coiled-coil domain containing 74A</Data></Cell>
   </Row>
   <Row>
    <Cell><Data ss:Type="String">CCDC74B</Data></Cell>
    <Cell><Data ss:Type="String">coiled-coil domain containing 74B</Data></Cell>
   </Row>
   <Row>
    <Cell><Data ss:Type="String">CCNJ</Data></Cell>
    <Cell><Data ss:Type="String">cyclin J</Data></Cell>
   </Row>
   <Row>
    <Cell><Data ss:Type="String">CDC42EP3</Data></Cell>
    <Cell><Data ss:Type="String">CDC42 effector protein (Rho GTPase binding) 3</Data></Cell>
   </Row>
   <Row>
    <Cell><Data ss:Type="String">CGNL1</Data></Cell>
    <Cell><Data ss:Type="String">cingulin-like 1</Data></Cell>
   </Row>
   <Row>
    <Cell><Data ss:Type="String">CGREF1</Data></Cell>
    <Cell><Data ss:Type="String">cell growth regulator with EF-hand domain 1</Data></Cell>
   </Row>
   <Row>
    <Cell><Data ss:Type="String">CHMP4B</Data></Cell>
    <Cell><Data ss:Type="String">chromatin modifying protein 4B</Data></Cell>
   </Row>
   <Row>
    <Cell><Data ss:Type="String">CKAP4</Data></Cell>
    <Cell><Data ss:Type="String">cytoskeleton-associated protein 4</Data></Cell>
   </Row>
   <Row>
    <Cell><Data ss:Type="String">CNOT2</Data></Cell>
    <Cell><Data ss:Type="String">CCR4-NOT transcription complex, subunit 2</Data></Cell>
   </Row>
   <Row>
    <Cell><Data ss:Type="String">CNP</Data></Cell>
    <Cell><Data ss:Type="String">2',3'-cyclic nucleotide 3' phosphodiesterase</Data></Cell>
   </Row>
   <Row>
    <Cell><Data ss:Type="String">COG6</Data></Cell>
    <Cell><Data ss:Type="String">component of oligomeric golgi complex 6</Data></Cell>
   </Row>
   <Row>
    <Cell><Data ss:Type="String">COMMD2</Data></Cell>
    <Cell><Data ss:Type="String">COMM domain containing 2</Data></Cell>
   </Row>
   <Row>
    <Cell><Data ss:Type="String">CPNE2</Data></Cell>
    <Cell><Data ss:Type="String">copine II</Data></Cell>
   </Row>
   <Row>
    <Cell><Data ss:Type="String">CRTAP</Data></Cell>
    <Cell><Data ss:Type="String">cartilage associated protein</Data></Cell>
   </Row>
   <Row>
    <Cell><Data ss:Type="String">CRYGN</Data></Cell>
    <Cell><Data ss:Type="String">crystallin, gamma N</Data></Cell>
   </Row>
   <Row>
    <Cell><Data ss:Type="String">CSPG3</Data></Cell>
    <Cell><Data ss:Type="String">chondroitin sulfate proteoglycan 3 (neurocan)</Data></Cell>
   </Row>
   <Row>
    <Cell><Data ss:Type="String">CST1</Data></Cell>
    <Cell><Data ss:Type="String">cystatin SN</Data></Cell>
   </Row>
   <Row>
    <Cell><Data ss:Type="String">CTSL2</Data></Cell>
    <Cell><Data ss:Type="String">cathepsin L2</Data></Cell>
   </Row>
   <Row>
    <Cell><Data ss:Type="String">DCLRE1C</Data></Cell>
    <Cell><Data ss:Type="String">DNA cross-link repair 1C (PSO2 homolog, S. cerevisiae)</Data></Cell>
   </Row>
   <Row>
    <Cell><Data ss:Type="String">DLG7</Data></Cell>
    <Cell><Data ss:Type="String">discs, large homolog 7 (Drosophila)</Data></Cell>
   </Row>
   <Row>
    <Cell><Data ss:Type="String">DNAJB6</Data></Cell>
    <Cell><Data ss:Type="String">DnaJ (Hsp40) homolog, subfamily B, member 6</Data></Cell>
   </Row>
   <Row>
    <Cell><Data ss:Type="String">DNAJC5G</Data></Cell>
    <Cell><Data ss:Type="String">DnaJ (Hsp40) homolog, subfamily C, member 5 gamma</Data></Cell>
   </Row>
   <Row>
    <Cell><Data ss:Type="String">DNM2</Data></Cell>
    <Cell><Data ss:Type="String">dynamin 2</Data></Cell>
   </Row>
   <Row>
    <Cell><Data ss:Type="String">DSCR2</Data></Cell>
    <Cell><Data ss:Type="String">Down syndrome critical region gene 2</Data></Cell>
   </Row>
   <Row>
    <Cell><Data ss:Type="String">DSU</Data></Cell>
    <Cell><Data ss:Type="String">-</Data></Cell>
   </Row>
   <Row>
    <Cell><Data ss:Type="String">DUS2L</Data></Cell>
    <Cell><Data ss:Type="String">dihydrouridine synthase 2-like, SMM1 homolog (S. cerevisiae)</Data></Cell>
   </Row>
   <Row>
    <Cell><Data ss:Type="String">DYM</Data></Cell>
    <Cell><Data ss:Type="String">dymeclin</Data></Cell>
   </Row>
   <Row>
    <Cell><Data ss:Type="String">DYNLRB2</Data></Cell>
    <Cell><Data ss:Type="String">dynein, light chain, roadblock-type 2</Data></Cell>
   </Row>
   <Row>
    <Cell><Data ss:Type="String">ELAC2</Data></Cell>
    <Cell><Data ss:Type="String">elaC homolog 2 (E. coli)</Data></Cell>
   </Row>
   <Row>
    <Cell><Data ss:Type="String">ELOVL4</Data></Cell>
    <Cell><Data ss:Type="String">elongation of very long chain fatty acids (FEN1/Elo2, SUR4/Elo3, yeast)-like 4</Data></Cell>
   </Row>
   <Row>
    <Cell><Data ss:Type="String">EN2</Data></Cell>
    <Cell><Data ss:Type="String">engrailed homolog 2</Data></Cell>
   </Row>
   <Row>
    <Cell><Data ss:Type="String">ERH</Data></Cell>
    <Cell><Data ss:Type="String">enhancer of rudimentary homolog (Drosophila)</Data></Cell>
   </Row>
   <Row>
    <Cell><Data ss:Type="String">FA2H</Data></Cell>
    <Cell><Data ss:Type="String">fatty acid 2-hydroxylase</Data></Cell>
   </Row>
   <Row>
    <Cell><Data ss:Type="String">FAIM</Data></Cell>
    <Cell><Data ss:Type="String">Fas apoptotic inhibitory molecule</Data></Cell>
   </Row>
   <Row>
    <Cell><Data ss:Type="String">FAM14A</Data></Cell>
    <Cell><Data ss:Type="String">family with sequence similarity 14, member A</Data></Cell>
   </Row>
   <Row>
    <Cell><Data ss:Type="String">FAM5B</Data></Cell>
    <Cell><Data ss:Type="String">family with sequence similarity 5, member B</Data></Cell>
   </Row>
   <Row>
    <Cell><Data ss:Type="String">FAM82C</Data></Cell>
    <Cell><Data ss:Type="String">family with sequence similarity 82, member C</Data></Cell>
   </Row>
   <Row>
    <Cell><Data ss:Type="String">FBXL2</Data></Cell>
    <Cell><Data ss:Type="String">F-box and leucine-rich repeat protein 2</Data></Cell>
   </Row>
   <Row>
    <Cell><Data ss:Type="String">FBXO28</Data></Cell>
    <Cell><Data ss:Type="String">F-box protein 28</Data></Cell>
   </Row>
   <Row>
    <Cell><Data ss:Type="String">FGFR1OP</Data></Cell>
    <Cell><Data ss:Type="String">FGFR1 oncogene partner</Data></Cell>
   </Row>
   <Row>
    <Cell><Data ss:Type="String">FIGN</Data></Cell>
    <Cell><Data ss:Type="String">fidgetin</Data></Cell>
   </Row>
   <Row>
    <Cell><Data ss:Type="String">FLJ10815</Data></Cell>
    <Cell><Data ss:Type="String">-</Data></Cell>
   </Row>
   <Row>
    <Cell><Data ss:Type="String">FLJ23588</Data></Cell>
    <Cell><Data ss:Type="String">-</Data></Cell>
   </Row>
   <Row>
    <Cell><Data ss:Type="String">FRMD5</Data></Cell>
    <Cell><Data ss:Type="String">FERM domain containing 5</Data></Cell>
   </Row>
   <Row>
    <Cell><Data ss:Type="String">FXYD4</Data></Cell>
    <Cell><Data ss:Type="String">FXYD domain containing ion transport regulator 4</Data></Cell>
   </Row>
   <Row>
    <Cell><Data ss:Type="String">GDEP</Data></Cell>
    <Cell><Data ss:Type="String">-</Data></Cell>
   </Row>
   <Row>
    <Cell><Data ss:Type="String">GDF3</Data></Cell>
    <Cell><Data ss:Type="String">growth differentiation factor 3</Data></Cell>
   </Row>
   <Row>
    <Cell><Data ss:Type="String">GFI1B</Data></Cell>
    <Cell><Data ss:Type="String">growth factor independent 1B (potential regulator of CDKN1A, translocated in CML)</Data></Cell>
   </Row>
   <Row>
    <Cell><Data ss:Type="String">GGN</Data></Cell>
    <Cell><Data ss:Type="String">gametogenetin</Data></Cell>
   </Row>
   <Row>
    <Cell><Data ss:Type="String">GOLPH2</Data></Cell>
    <Cell><Data ss:Type="String">golgi phosphoprotein 2</Data></Cell>
   </Row>
   <Row>
    <Cell><Data ss:Type="String">GPC5</Data></Cell>
    <Cell><Data ss:Type="String">glypican 5</Data></Cell>
   </Row>
   <Row>
    <Cell><Data ss:Type="String">GPR176</Data></Cell>
    <Cell><Data ss:Type="String">G protein-coupled receptor 176</Data></Cell>
   </Row>
   <Row>
    <Cell><Data ss:Type="String">H2AFY2</Data></Cell>
    <Cell><Data ss:Type="String">H2A histone family, member Y2</Data></Cell>
   </Row>
   <Row>
    <Cell><Data ss:Type="String">HAVCR2</Data></Cell>
    <Cell><Data ss:Type="String">hepatitis A virus cellular receptor 2</Data></Cell>
   </Row>
   <Row>
    <Cell><Data ss:Type="String">HHAT</Data></Cell>
    <Cell><Data ss:Type="String">hedgehog acyltransferase</Data></Cell>
   </Row>
   <Row>
    <Cell><Data ss:Type="String">HIST2H2BE</Data></Cell>
    <Cell><Data ss:Type="String">histone cluster 2, H2be</Data></Cell>
   </Row>
   <Row>
    <Cell><Data ss:Type="String">HKR1</Data></Cell>
    <Cell><Data ss:Type="String">GLI-Kruppel family member HKR1</Data></Cell>
   </Row>
   <Row>
    <Cell><Data ss:Type="String">HNRPH3</Data></Cell>
    <Cell><Data ss:Type="String">heterogeneous nuclear ribonucleoprotein H3 (2H9)</Data></Cell>
   </Row>
   <Row>
    <Cell><Data ss:Type="String">HOXA1</Data></Cell>
    <Cell><Data ss:Type="String">homeobox A1</Data></Cell>
   </Row>
   <Row>
    <Cell><Data ss:Type="String">HOXB4</Data></Cell>
    <Cell><Data ss:Type="String">homeobox B4</Data></Cell>
   </Row>
   <Row>
    <Cell><Data ss:Type="String">HOXD8</Data></Cell>
    <Cell><Data ss:Type="String">homeobox D8</Data></Cell>
   </Row>
   <Row>
    <Cell><Data ss:Type="String">HPCAL4</Data></Cell>
    <Cell><Data ss:Type="String">hippocalcin like 4</Data></Cell>
   </Row>
   <Row>
    <Cell><Data ss:Type="String">HSPC268</Data></Cell>
    <Cell><Data ss:Type="String">-</Data></Cell>
   </Row>
   <Row>
    <Cell><Data ss:Type="String">IGF2BP1</Data></Cell>
    <Cell><Data ss:Type="String">insulin-like growth factor 2 mRNA binding protein 1</Data></Cell>
   </Row>
   <Row>
    <Cell><Data ss:Type="String">INSIG2</Data></Cell>
    <Cell><Data ss:Type="String">insulin induced gene 2</Data></Cell>
   </Row>
   <Row>
    <Cell><Data ss:Type="String">ITM2B</Data></Cell>
    <Cell><Data ss:Type="String">integral membrane protein 2B</Data></Cell>
   </Row>
   <Row>
    <Cell><Data ss:Type="String">JAGN1</Data></Cell>
    <Cell><Data ss:Type="String">jagunal homolog 1 (Drosophila)</Data></Cell>
   </Row>
   <Row>
    <Cell><Data ss:Type="String">JARID1B</Data></Cell>
    <Cell><Data ss:Type="String">jumonji, AT rich interactive domain 1B</Data></Cell>
   </Row>
   <Row>
    <Cell><Data ss:Type="String">JAZF1</Data></Cell>
    <Cell><Data ss:Type="String">JAZF zinc finger 1</Data></Cell>
   </Row>
   <Row>
    <Cell><Data ss:Type="String">JMJD1A</Data></Cell>
    <Cell><Data ss:Type="String">jumonji domain containing 1A</Data></Cell>
   </Row>
   <Row>
    <Cell><Data ss:Type="String">KBTBD3</Data></Cell>
    <Cell><Data ss:Type="String">kelch repeat and BTB (POZ) domain containing 3</Data></Cell>
   </Row>
   <Row>
    <Cell><Data ss:Type="String">KCNA4</Data></Cell>
    <Cell><Data ss:Type="String">potassium voltage-gated channel, shaker-related subfamily, member 4</Data></Cell>
   </Row>
   <Row>
    <Cell><Data ss:Type="String">KCNK4</Data></Cell>
    <Cell><Data ss:Type="String">potassium channel, subfamily K, member 4</Data></Cell>
   </Row>
   <Row>
    <Cell><Data ss:Type="String">KCTD4</Data></Cell>
    <Cell><Data ss:Type="String">potassium channel tetramerisation domain containing 4</Data></Cell>
   </Row>
   <Row>
    <Cell><Data ss:Type="String">KIAA0265</Data></Cell>
    <Cell><Data ss:Type="String">-</Data></Cell>
   </Row>
   <Row>
    <Cell><Data ss:Type="String">KIAA0895</Data></Cell>
    <Cell><Data ss:Type="String">-</Data></Cell>
   </Row>
   <Row>
    <Cell><Data ss:Type="String">KIAA1804</Data></Cell>
    <Cell><Data ss:Type="String">-</Data></Cell>
   </Row>
   <Row>
    <Cell><Data ss:Type="String">KIF23</Data></Cell>
    <Cell><Data ss:Type="String">kinesin family member 23</Data></Cell>
   </Row>
   <Row>
    <Cell><Data ss:Type="String">LANCL2</Data></Cell>
    <Cell><Data ss:Type="String">LanC lantibiotic synthetase component C-like 2 (bacterial)</Data></Cell>
   </Row>
   <Row>
    <Cell><Data ss:Type="String">LEMD2</Data></Cell>
    <Cell><Data ss:Type="String">LEM domain containing 2</Data></Cell>
   </Row>
   <Row>
    <Cell><Data ss:Type="String">LGALS1</Data></Cell>
    <Cell><Data ss:Type="String">lectin, galactoside-binding, soluble, 1 (galectin 1)</Data></Cell>
   </Row>
   <Row>
    <Cell><Data ss:Type="String">LOC112714</Data></Cell>
    <Cell><Data ss:Type="String">-</Data></Cell>
   </Row>
   <Row>
    <Cell><Data ss:Type="String">LOC133308</Data></Cell>
    <Cell><Data ss:Type="String">-</Data></Cell>
   </Row>
   <Row>
    <Cell><Data ss:Type="String">LOC89944</Data></Cell>
    <Cell><Data ss:Type="String">-</Data></Cell>
   </Row>
   <Row>
    <Cell><Data ss:Type="String">LRRC3B</Data></Cell>
    <Cell><Data ss:Type="String">leucine rich repeat containing 3B</Data></Cell>
   </Row>
   <Row>
    <Cell><Data ss:Type="String">LRRC56</Data></Cell>
    <Cell><Data ss:Type="String">leucine rich repeat containing 56</Data></Cell>
   </Row>
   <Row>
    <Cell><Data ss:Type="String">LY6D</Data></Cell>
    <Cell><Data ss:Type="String">lymphocyte antigen 6 complex, locus D</Data></Cell>
   </Row>
   <Row>
    <Cell><Data ss:Type="String">MANEA</Data></Cell>
    <Cell><Data ss:Type="String">mannosidase, endo-alpha</Data></Cell>
   </Row>
   <Row>
    <Cell><Data ss:Type="String">MAT2A</Data></Cell>
    <Cell><Data ss:Type="String">methionine adenosyltransferase II, alpha</Data></Cell>
   </Row>
   <Row>
    <Cell><Data ss:Type="String">MATR3</Data></Cell>
    <Cell><Data ss:Type="String">matrin 3</Data></Cell>
   </Row>
   <Row>
    <Cell><Data ss:Type="String">MED9</Data></Cell>
    <Cell><Data ss:Type="String">mediator of RNA polymerase II transcription, subunit 9 homolog (S. cerevisiae)</Data></Cell>
   </Row>
   <Row>
    <Cell><Data ss:Type="String">MGC14376</Data></Cell>
    <Cell><Data ss:Type="String">-</Data></Cell>
   </Row>
   <Row>
    <Cell><Data ss:Type="String">MGC33648</Data></Cell>
    <Cell><Data ss:Type="String">-</Data></Cell>
   </Row>
   <Row>
    <Cell><Data ss:Type="String">MGC4172</Data></Cell>
    <Cell><Data ss:Type="String">-</Data></Cell>
   </Row>
   <Row>
    <Cell><Data ss:Type="String">MGC50559</Data></Cell>
    <Cell><Data ss:Type="String">-</Data></Cell>
   </Row>
   <Row>
    <Cell><Data ss:Type="String">MGC50811</Data></Cell>
    <Cell><Data ss:Type="String">-</Data></Cell>
   </Row>
   <Row>
    <Cell><Data ss:Type="String">MIR16</Data></Cell>
    <Cell><Data ss:Type="String">-</Data></Cell>
   </Row>
   <Row>
    <Cell><Data ss:Type="String">MKL1</Data></Cell>
    <Cell><Data ss:Type="String">megakaryoblastic leukemia (translocation) 1</Data></Cell>
   </Row>
   <Row>
    <Cell><Data ss:Type="String">MLF1IP</Data></Cell>
    <Cell><Data ss:Type="String">MLF1 interacting protein</Data></Cell>
   </Row>
   <Row>
    <Cell><Data ss:Type="String">MPP1</Data></Cell>
    <Cell><Data ss:Type="String">membrane protein, palmitoylated 1, 55kDa</Data></Cell>
   </Row>
   <Row>
    <Cell><Data ss:Type="String">MRPL1</Data></Cell>
    <Cell><Data ss:Type="String">mitochondrial ribosomal protein L1</Data></Cell>
   </Row>
   <Row>
    <Cell><Data ss:Type="String">MRPL42</Data></Cell>
    <Cell><Data ss:Type="String">mitochondrial ribosomal protein L42</Data></Cell>
   </Row>
   <Row>
    <Cell><Data ss:Type="String">MRPS30</Data></Cell>
    <Cell><Data ss:Type="String">mitochondrial ribosomal protein S30</Data></Cell>
   </Row>
   <Row>
    <Cell><Data ss:Type="String">MT1G</Data></Cell>
    <Cell><Data ss:Type="String">metallothionein 1G</Data></Cell>
   </Row>
   <Row>
    <Cell><Data ss:Type="String">MTERF</Data></Cell>
    <Cell><Data ss:Type="String">mitochondrial transcription termination factor</Data></Cell>
   </Row>
   <Row>
    <Cell><Data ss:Type="String">MYO18A</Data></Cell>
    <Cell><Data ss:Type="String">myosin XVIIIA</Data></Cell>
   </Row>
   <Row>
    <Cell><Data ss:Type="String">NDE1</Data></Cell>
    <Cell><Data ss:Type="String">nudE nuclear distribution gene E homolog 1 (A. nidulans)</Data></Cell>
   </Row>
   <Row>
    <Cell><Data ss:Type="String">NDFIP1</Data></Cell>
    <Cell><Data ss:Type="String">Nedd4 family interacting protein 1</Data></Cell>
   </Row>
   <Row>
    <Cell><Data ss:Type="String">NDRG1</Data></Cell>
    <Cell><Data ss:Type="String">N-myc downstream regulated gene 1</Data></Cell>
   </Row>
   <Row>
    <Cell><Data ss:Type="String">NEK9</Data></Cell>
    <Cell><Data ss:Type="String">NIMA (never in mitosis gene a)- related kinase 9</Data></Cell>
   </Row>
   <Row>
    <Cell><Data ss:Type="String">NELL2</Data></Cell>
    <Cell><Data ss:Type="String">NEL-like 2 (chicken)</Data></Cell>
   </Row>
   <Row>
    <Cell><Data ss:Type="String">NEUROG1</Data></Cell>
    <Cell><Data ss:Type="String">neurogenin 1</Data></Cell>
   </Row>
   <Row>
    <Cell><Data ss:Type="String">NHLRC2</Data></Cell>
    <Cell><Data ss:Type="String">NHL repeat containing 2</Data></Cell>
   </Row>
   <Row>
    <Cell><Data ss:Type="String">NKTR</Data></Cell>
    <Cell><Data ss:Type="String">natural killer-tumor recognition sequence</Data></Cell>
   </Row>
   <Row>
    <Cell><Data ss:Type="String">NOL9</Data></Cell>
    <Cell><Data ss:Type="String">nucleolar protein 9</Data></Cell>
   </Row>
   <Row>
    <Cell><Data ss:Type="String">NUDC</Data></Cell>
    <Cell><Data ss:Type="String">nuclear distribution gene C homolog (A. nidulans)</Data></Cell>
   </Row>
   <Row>
    <Cell><Data ss:Type="String">NUPL2</Data></Cell>
    <Cell><Data ss:Type="String">nucleoporin like 2</Data></Cell>
   </Row>
   <Row>
    <Cell><Data ss:Type="String">NXPH4</Data></Cell>
    <Cell><Data ss:Type="String">neurexophilin 4</Data></Cell>
   </Row>
   <Row>
    <Cell><Data ss:Type="String">PAQR9</Data></Cell>
    <Cell><Data ss:Type="String">progestin and adipoQ receptor family member IX</Data></Cell>
   </Row>
   <Row>
    <Cell><Data ss:Type="String">PCDH8</Data></Cell>
    <Cell><Data ss:Type="String">protocadherin 8</Data></Cell>
   </Row>
   <Row>
    <Cell><Data ss:Type="String">PDCL</Data></Cell>
    <Cell><Data ss:Type="String">phosducin-like</Data></Cell>
   </Row>
   <Row>
    <Cell><Data ss:Type="String">PDIA5</Data></Cell>
    <Cell><Data ss:Type="String">protein disulfide isomerase family A, member 5</Data></Cell>
   </Row>
   <Row>
    <Cell><Data ss:Type="String">PDRG1</Data></Cell>
    <Cell><Data ss:Type="String">p53 and DNA damage regulated 1</Data></Cell>
   </Row>
   <Row>
    <Cell><Data ss:Type="String">PET112L</Data></Cell>
    <Cell><Data ss:Type="String">PET112-like (yeast)</Data></Cell>
   </Row>
   <Row>
    <Cell><Data ss:Type="String">PEX3</Data></Cell>
    <Cell><Data ss:Type="String">peroxisomal biogenesis factor 3</Data></Cell>
   </Row>
   <Row>
    <Cell><Data ss:Type="String">PH-4</Data></Cell>
    <Cell><Data ss:Type="String">-</Data></Cell>
   </Row>
   <Row>
    <Cell><Data ss:Type="String">PHOX2B</Data></Cell>
    <Cell><Data ss:Type="String">paired-like homeobox 2b</Data></Cell>
   </Row>
   <Row>
    <Cell><Data ss:Type="String">PITX3</Data></Cell>
    <Cell><Data ss:Type="String">paired-like homeodomain transcription factor 3</Data></Cell>
   </Row>
   <Row>
    <Cell><Data ss:Type="String">PKN2</Data></Cell>
    <Cell><Data ss:Type="String">protein kinase N2</Data></Cell>
   </Row>
   <Row>
    <Cell><Data ss:Type="String">PMS2</Data></Cell>
    <Cell><Data ss:Type="String">PMS2 postmeiotic segregation increased 2 (S. cerevisiae)</Data></Cell>
   </Row>
   <Row>
    <Cell><Data ss:Type="String">PNRC2</Data></Cell>
    <Cell><Data ss:Type="String">proline-rich nuclear receptor coactivator 2</Data></Cell>
   </Row>
   <Row>
    <Cell><Data ss:Type="String">POLR2J2</Data></Cell>
    <Cell><Data ss:Type="String">-</Data></Cell>
   </Row>
   <Row>
    <Cell><Data ss:Type="String">PPFIA2</Data></Cell>
    <Cell><Data ss:Type="String">protein tyrosine phosphatase, receptor type, f polypeptide (PTPRF), interacting protein (liprin), alpha 2</Data></Cell>
   </Row>
   <Row>
    <Cell><Data ss:Type="String">PPIL3</Data></Cell>
    <Cell><Data ss:Type="String">peptidylprolyl isomerase (cyclophilin)-like 3</Data></Cell>
   </Row>
   <Row>
    <Cell><Data ss:Type="String">PPP2R2D</Data></Cell>
    <Cell><Data ss:Type="String">protein phosphatase 2, regulatory subunit B, delta isoform</Data></Cell>
   </Row>
   <Row>
    <Cell><Data ss:Type="String">PSMD3</Data></Cell>
    <Cell><Data ss:Type="String">proteasome (prosome, macropain) 26S subunit, non-ATPase, 3</Data></Cell>
   </Row>
   <Row>
    <Cell><Data ss:Type="String">PTER</Data></Cell>
    <Cell><Data ss:Type="String">phosphotriesterase related</Data></Cell>
   </Row>
   <Row>
    <Cell><Data ss:Type="String">PTPDC1</Data></Cell>
    <Cell><Data ss:Type="String">protein tyrosine phosphatase domain containing 1</Data></Cell>
   </Row>
   <Row>
    <Cell><Data ss:Type="String">PTPRK</Data></Cell>
    <Cell><Data ss:Type="String">protein tyrosine phosphatase, receptor type, K</Data></Cell>
   </Row>
   <Row>
    <Cell><Data ss:Type="String">PYCARD</Data></Cell>
    <Cell><Data ss:Type="String">PYD and CARD domain containing</Data></Cell>
   </Row>
   <Row>
    <Cell><Data ss:Type="String">RAB32</Data></Cell>
    <Cell><Data ss:Type="String">RAB32, member RAS oncogene family</Data></Cell>
   </Row>
   <Row>
    <Cell><Data ss:Type="String">RAB33B</Data></Cell>
    <Cell><Data ss:Type="String">RAB33B, member RAS oncogene family</Data></Cell>
   </Row>
   <Row>
    <Cell><Data ss:Type="String">RABIF</Data></Cell>
    <Cell><Data ss:Type="String">RAB interacting factor</Data></Cell>
   </Row>
   <Row>
    <Cell><Data ss:Type="String">RAD23A</Data></Cell>
    <Cell><Data ss:Type="String">RAD23 homolog A (S. cerevisiae)</Data></Cell>
   </Row>
   <Row>
    <Cell><Data ss:Type="String">RAP1GDS1</Data></Cell>
    <Cell><Data ss:Type="String">RAP1, GTP-GDP dissociation stimulator 1</Data></Cell>
   </Row>
   <Row>
    <Cell><Data ss:Type="String">RARRES1</Data></Cell>
    <Cell><Data ss:Type="String">retinoic acid receptor responder (tazarotene induced) 1</Data></Cell>
   </Row>
   <Row>
    <Cell><Data ss:Type="String">RASD2</Data></Cell>
    <Cell><Data ss:Type="String">RASD family, member 2</Data></Cell>
   </Row>
   <Row>
    <Cell><Data ss:Type="String">RASEF</Data></Cell>
    <Cell><Data ss:Type="String">RAS and EF-hand domain containing</Data></Cell>
   </Row>
   <Row>
    <Cell><Data ss:Type="String">RBM19</Data></Cell>
    <Cell><Data ss:Type="String">RNA binding motif protein 19</Data></Cell>
   </Row>
   <Row>
    <Cell><Data ss:Type="String">RDHE2</Data></Cell>
    <Cell><Data ss:Type="String">-</Data></Cell>
   </Row>
   <Row>
    <Cell><Data ss:Type="String">RIPK5</Data></Cell>
    <Cell><Data ss:Type="String">receptor interacting protein kinase 5</Data></Cell>
   </Row>
   <Row>
    <Cell><Data ss:Type="String">RNASE4</Data></Cell>
    <Cell><Data ss:Type="String">ribonuclease, RNase A family, 4</Data></Cell>
   </Row>
   <Row>
    <Cell><Data ss:Type="String">RNMTL1</Data></Cell>
    <Cell><Data ss:Type="String">RNA methyltransferase like 1</Data></Cell>
   </Row>
   <Row>
    <Cell><Data ss:Type="String">RRAGA</Data></Cell>
    <Cell><Data ss:Type="String">Ras-related GTP binding A</Data></Cell>
   </Row>
   <Row>
    <Cell><Data ss:Type="String">RREB1</Data></Cell>
    <Cell><Data ss:Type="String">ras responsive element binding protein 1</Data></Cell>
   </Row>
   <Row>
    <Cell><Data ss:Type="String">RRP22</Data></Cell>
    <Cell><Data ss:Type="String">-</Data></Cell>
   </Row>
   <Row>
    <Cell><Data ss:Type="String">RSAD1</Data></Cell>
    <Cell><Data ss:Type="String">radical S-adenosyl methionine domain containing 1</Data></Cell>
   </Row>
   <Row>
    <Cell><Data ss:Type="String">SACM1L</Data></Cell>
    <Cell><Data ss:Type="String">SAC1 suppressor of actin mutations 1-like (yeast)</Data></Cell>
   </Row>
   <Row>
    <Cell><Data ss:Type="String">SCCPDH</Data></Cell>
    <Cell><Data ss:Type="String">saccharopine dehydrogenase (putative)</Data></Cell>
   </Row>
   <Row>
    <Cell><Data ss:Type="String">SCD5</Data></Cell>
    <Cell><Data ss:Type="String">stearoyl-CoA desaturase 5</Data></Cell>
   </Row>
   <Row>
    <Cell><Data ss:Type="String">SCRN3</Data></Cell>
    <Cell><Data ss:Type="String">secernin 3</Data></Cell>
   </Row>
   <Row>
    <Cell><Data ss:Type="String">SCYL3</Data></Cell>
    <Cell><Data ss:Type="String">SCY1-like 3 (S. cerevisiae)</Data></Cell>
   </Row>
   <Row>
    <Cell><Data ss:Type="String">SDCCAG3</Data></Cell>
    <Cell><Data ss:Type="String">serologically defined colon cancer antigen 3</Data></Cell>
   </Row>
   <Row>
    <Cell><Data ss:Type="String">SEC24D</Data></Cell>
    <Cell><Data ss:Type="String">SEC24 related gene family, member D (S. cerevisiae)</Data></Cell>
   </Row>
   <Row>
    <Cell><Data ss:Type="String">SHCBP1</Data></Cell>
    <Cell><Data ss:Type="String">SHC SH2-domain binding protein 1</Data></Cell>
   </Row>
   <Row>
    <Cell><Data ss:Type="String">SIX1</Data></Cell>
    <Cell><Data ss:Type="String">sine oculis homeobox homolog 1 (Drosophila)</Data></Cell>
   </Row>
   <Row>
    <Cell><Data ss:Type="String">SLA/LP</Data></Cell>
    <Cell><Data ss:Type="String">-</Data></Cell>
   </Row>
   <Row>
    <Cell><Data ss:Type="String">SLC1A7</Data></Cell>
    <Cell><Data ss:Type="String">solute carrier family 1 (glutamate transporter), member 7</Data></Cell>
   </Row>
   <Row>
    <Cell><Data ss:Type="String">SLC25A13</Data></Cell>
    <Cell><Data ss:Type="String">solute carrier family 25, member 13 (citrin)</Data></Cell>
   </Row>
   <Row>
    <Cell><Data ss:Type="String">SLC25A35</Data></Cell>
    <Cell><Data ss:Type="String">solute carrier family 25, member 35</Data></Cell>
   </Row>
   <Row>
    <Cell><Data ss:Type="String">SLC30A4</Data></Cell>
    <Cell><Data ss:Type="String">solute carrier family 30 (zinc transporter), member 4</Data></Cell>
   </Row>
   <Row>
    <Cell><Data ss:Type="String">SLC36A4</Data></Cell>
    <Cell><Data ss:Type="String">solute carrier family 36 (proton/amino acid symporter), member 4</Data></Cell>
   </Row>
   <Row>
    <Cell><Data ss:Type="String">SLC38A2</Data></Cell>
    <Cell><Data ss:Type="String">solute carrier family 38, member 2</Data></Cell>
   </Row>
   <Row>
    <Cell><Data ss:Type="String">SLC6A12</Data></Cell>
    <Cell><Data ss:Type="String">solute carrier family 6 (neurotransmitter transporter, betaine/GABA), member 12</Data></Cell>
   </Row>
   <Row>
    <Cell><Data ss:Type="String">SLC6A20</Data></Cell>
    <Cell><Data ss:Type="String">solute carrier family 6 (proline IMINO transporter), member 20</Data></Cell>
   </Row>
   <Row>
    <Cell><Data ss:Type="String">SLC9A2</Data></Cell>
    <Cell><Data ss:Type="String">solute carrier family 9 (sodium/hydrogen exchanger), member 2</Data></Cell>
   </Row>
   <Row>
    <Cell><Data ss:Type="String">SLCO2A1</Data></Cell>
    <Cell><Data ss:Type="String">solute carrier organic anion transporter family, member 2A1</Data></Cell>
   </Row>
   <Row>
    <Cell><Data ss:Type="String">SNURF</Data></Cell>
    <Cell><Data ss:Type="String">SNRPN upstream reading frame</Data></Cell>
   </Row>
   <Row>
    <Cell><Data ss:Type="String">SNX27</Data></Cell>
    <Cell><Data ss:Type="String">sorting nexin family member 27</Data></Cell>
   </Row>
   <Row>
    <Cell><Data ss:Type="String">SNX3</Data></Cell>
    <Cell><Data ss:Type="String">sorting nexin 3</Data></Cell>
   </Row>
   <Row>
    <Cell><Data ss:Type="String">SPRYD3</Data></Cell>
    <Cell><Data ss:Type="String">SPRY domain containing 3</Data></Cell>
   </Row>
   <Row>
    <Cell><Data ss:Type="String">SRD5A2L</Data></Cell>
    <Cell><Data ss:Type="String">-</Data></Cell>
   </Row>
   <Row>
    <Cell><Data ss:Type="String">SS18</Data></Cell>
    <Cell><Data ss:Type="String">synovial sarcoma translocation, chromosome 18</Data></Cell>
   </Row>
   <Row>
    <Cell><Data ss:Type="String">SSFA2</Data></Cell>
    <Cell><Data ss:Type="String">sperm specific antigen 2</Data></Cell>
   </Row>
   <Row>
    <Cell><Data ss:Type="String">SSU72</Data></Cell>
    <Cell><Data ss:Type="String">SSU72 RNA polymerase II CTD phosphatase homolog (S. cerevisiae)</Data></Cell>
   </Row>
   <Row>
    <Cell><Data ss:Type="String">ST18</Data></Cell>
    <Cell><Data ss:Type="String">suppression of tumorigenicity 18 (breast carcinoma) (zinc finger protein)</Data></Cell>
   </Row>
   <Row>
    <Cell><Data ss:Type="String">STAC2</Data></Cell>
    <Cell><Data ss:Type="String">SH3 and cysteine rich domain 2</Data></Cell>
   </Row>
   <Row>
    <Cell><Data ss:Type="String">STIM2</Data></Cell>
    <Cell><Data ss:Type="String">stromal interaction molecule 2</Data></Cell>
   </Row>
   <Row>
    <Cell><Data ss:Type="String">STK17A</Data></Cell>
    <Cell><Data ss:Type="String">serine/threonine kinase 17a (apoptosis-inducing)</Data></Cell>
   </Row>
   <Row>
    <Cell><Data ss:Type="String">STK33</Data></Cell>
    <Cell><Data ss:Type="String">serine/threonine kinase 33</Data></Cell>
   </Row>
   <Row>
    <Cell><Data ss:Type="String">STRN3</Data></Cell>
    <Cell><Data ss:Type="String">striatin, calmodulin binding protein 3</Data></Cell>
   </Row>
   <Row>
    <Cell><Data ss:Type="String">SUPT16H</Data></Cell>
    <Cell><Data ss:Type="String">suppressor of Ty 16 homolog (S. cerevisiae)</Data></Cell>
   </Row>
   <Row>
    <Cell><Data ss:Type="String">SYT17</Data></Cell>
    <Cell><Data ss:Type="String">synaptotagmin XVII</Data></Cell>
   </Row>
   <Row>
    <Cell><Data ss:Type="String">TARSL2</Data></Cell>
    <Cell><Data ss:Type="String">threonyl-tRNA synthetase-like 2</Data></Cell>
   </Row>
   <Row>
    <Cell><Data ss:Type="String">TBC1D1</Data></Cell>
    <Cell><Data ss:Type="String">TBC1 (tre-2/USP6, BUB2, cdc16) domain family, member 1</Data></Cell>
   </Row>
   <Row>
    <Cell><Data ss:Type="String">TBC1D4</Data></Cell>
    <Cell><Data ss:Type="String">TBC1 domain family, member 4</Data></Cell>
   </Row>
   <Row>
    <Cell><Data ss:Type="String">THAP10</Data></Cell>
    <Cell><Data ss:Type="String">THAP domain containing 10</Data></Cell>
   </Row>
   <Row>
    <Cell><Data ss:Type="String">THOC3</Data></Cell>
    <Cell><Data ss:Type="String">THO complex 3</Data></Cell>
   </Row>
   <Row>
    <Cell><Data ss:Type="String">THRAP3</Data></Cell>
    <Cell><Data ss:Type="String">thyroid hormone receptor associated protein 3</Data></Cell>
   </Row>
   <Row>
    <Cell><Data ss:Type="String">TIGD1</Data></Cell>
    <Cell><Data ss:Type="String">tigger transposable element derived 1</Data></Cell>
   </Row>
   <Row>
    <Cell><Data ss:Type="String">TIMM23</Data></Cell>
    <Cell><Data ss:Type="String">translocase of inner mitochondrial membrane 23 homolog (yeast)</Data></Cell>
   </Row>
   <Row>
    <Cell><Data ss:Type="String">TMED3</Data></Cell>
    <Cell><Data ss:Type="String">transmembrane emp24 protein transport domain containing 3</Data></Cell>
   </Row>
   <Row>
    <Cell><Data ss:Type="String">TMEM126B</Data></Cell>
    <Cell><Data ss:Type="String">transmembrane protein 126B</Data></Cell>
   </Row>
   <Row>
    <Cell><Data ss:Type="String">TMEM38B</Data></Cell>
    <Cell><Data ss:Type="String">transmembrane protein 38B</Data></Cell>
   </Row>
   <Row>
    <Cell><Data ss:Type="String">TMTC2</Data></Cell>
    <Cell><Data ss:Type="String">transmembrane and tetratricopeptide repeat containing 2</Data></Cell>
   </Row>
   <Row>
    <Cell><Data ss:Type="String">TNPO1</Data></Cell>
    <Cell><Data ss:Type="String">transportin 1</Data></Cell>
   </Row>
   <Row>
    <Cell><Data ss:Type="String">TNRC5</Data></Cell>
    <Cell><Data ss:Type="String">trinucleotide repeat containing 5</Data></Cell>
   </Row>
   <Row>
    <Cell><Data ss:Type="String">TOM1</Data></Cell>
    <Cell><Data ss:Type="String">target of myb1 (chicken)</Data></Cell>
   </Row>
   <Row>
    <Cell><Data ss:Type="String">TOMM34</Data></Cell>
    <Cell><Data ss:Type="String">translocase of outer mitochondrial membrane 34</Data></Cell>
   </Row>
   <Row>
    <Cell><Data ss:Type="String">TRAIP</Data></Cell>
    <Cell><Data ss:Type="String">TRAF interacting protein</Data></Cell>
   </Row>
   <Row>
    <Cell><Data ss:Type="String">TRIM60</Data></Cell>
    <Cell><Data ss:Type="String">tripartite motif-containing 60</Data></Cell>
   </Row>
   <Row>
    <Cell><Data ss:Type="String">TSEN54</Data></Cell>
    <Cell><Data ss:Type="String">tRNA splicing endonuclease 54 homolog (S. cerevisiae)</Data></Cell>
   </Row>
   <Row>
    <Cell><Data ss:Type="String">TSPAN12</Data></Cell>
    <Cell><Data ss:Type="String">tetraspanin 12</Data></Cell>
   </Row>
   <Row>
    <Cell><Data ss:Type="String">TXNDC5</Data></Cell>
    <Cell><Data ss:Type="String">thioredoxin domain containing 5</Data></Cell>
   </Row>
   <Row>
    <Cell><Data ss:Type="String">UBAP2</Data></Cell>
    <Cell><Data ss:Type="String">ubiquitin associated protein 2</Data></Cell>
   </Row>
   <Row>
    <Cell><Data ss:Type="String">UBASH3A</Data></Cell>
    <Cell><Data ss:Type="String">ubiquitin associated and SH3 domain containing, A</Data></Cell>
   </Row>
   <Row>
    <Cell><Data ss:Type="String">UBE1L</Data></Cell>
    <Cell><Data ss:Type="String">ubiquitin-activating enzyme E1-like</Data></Cell>
   </Row>
   <Row>
    <Cell><Data ss:Type="String">USP38</Data></Cell>
    <Cell><Data ss:Type="String">ubiquitin specific peptidase 38</Data></Cell>
   </Row>
   <Row>
    <Cell><Data ss:Type="String">USP49</Data></Cell>
    <Cell><Data ss:Type="String">ubiquitin specific peptidase 49</Data></Cell>
   </Row>
   <Row>
    <Cell><Data ss:Type="String">WDR37</Data></Cell>
    <Cell><Data ss:Type="String">WD repeat domain 37</Data></Cell>
   </Row>
   <Row>
    <Cell><Data ss:Type="String">XPR1</Data></Cell>
    <Cell><Data ss:Type="String">xenotropic and polytropic retrovirus receptor</Data></Cell>
   </Row>
   <Row>
    <Cell><Data ss:Type="String">YIPF4</Data></Cell>
    <Cell><Data ss:Type="String">Yip1 domain family, member 4</Data></Cell>
   </Row>
   <Row>
    <Cell><Data ss:Type="String">ZAR1</Data></Cell>
    <Cell><Data ss:Type="String">zygote arrest 1</Data></Cell>
   </Row>
   <Row>
    <Cell><Data ss:Type="String">ZFP36</Data></Cell>
    <Cell><Data ss:Type="String">zinc finger protein 36, C3H type, homolog (mouse)</Data></Cell>
   </Row>
   <Row>
    <Cell><Data ss:Type="String">ZNF12</Data></Cell>
    <Cell><Data ss:Type="String">zinc finger protein 12</Data></Cell>
   </Row>
   <Row>
    <Cell><Data ss:Type="String">ZNF180</Data></Cell>
    <Cell><Data ss:Type="String">zinc finger protein 180</Data></Cell>
   </Row>
   <Row>
    <Cell><Data ss:Type="String">ZNF264</Data></Cell>
    <Cell><Data ss:Type="String">zinc finger protein 264</Data></Cell>
   </Row>
   <Row>
    <Cell><Data ss:Type="String">ZNF304</Data></Cell>
    <Cell><Data ss:Type="String">zinc finger protein 304</Data></Cell>
   </Row>
   <Row>
    <Cell><Data ss:Type="String">ZNF420</Data></Cell>
    <Cell><Data ss:Type="String">zinc finger protein 420</Data></Cell>
   </Row>
   <Row>
    <Cell><Data ss:Type="String">ZNF544</Data></Cell>
    <Cell><Data ss:Type="String">zinc finger protein 544</Data></Cell>
   </Row>
   <Row>
    <Cell><Data ss:Type="String">ZNF549</Data></Cell>
    <Cell><Data ss:Type="String">zinc finger protein 549</Data></Cell>
   </Row>
   <Row>
    <Cell><Data ss:Type="String">ZNF691</Data></Cell>
    <Cell><Data ss:Type="String">zinc finger protein 691</Data></Cell>
   </Row>
   <Row>
    <Cell><Data ss:Type="String">ZNF702</Data></Cell>
    <Cell><Data ss:Type="String">zinc finger protein 702</Data></Cell>
   </Row>
   <Row>
    <Cell><Data ss:Type="String">ZNHIT1</Data></Cell>
    <Cell><Data ss:Type="String">zinc finger, HIT type 1</Data></Cell>
   </Row>
  </Table>
  <WorksheetOptions xmlns="urn:schemas-microsoft-com:office:excel">
   <Selected/>
   <Panes>
    <Pane>
     <Number>3</Number>
     <ActiveRow>18</ActiveRow>
     <ActiveCol>8</ActiveCol>
    </Pane>
   </Panes>
   <ProtectObjects>False</ProtectObjects>
   <ProtectScenarios>False</ProtectScenarios>
  </WorksheetOptions>
 </Worksheet>
</Workbook>
